# Supplementary material for: Parallel single-cell metabolic analysis and extracellular vesicle profiling reveal vulnerabilities with prognostic significance in acute myeloid leukemia
Source: Nat Commun. 2024 Dec 30;15:10878. doi: 10.1038/s41467-024-55231-9 (PMC11685939; doi:10.1038/s41467-024-55231-9)
Supplement: Supplementary file 4 — Source Data [file 41467_2024_55231_MOESM4_ESM.xlsx]

## Sheet: Figure 1
a	ROShi MITOlo	ROShi MITOhi	ROSlo MITOhi	ROSlo MITOlo		b	ROShi GSHlo	ROShi GSHhi	ROSlo GSHhi	ROSlo GSHlo		c	GSHhi MITOlo	GSHhi MITOhi	GSHlo MITOhi	GSHlo MITOlo
	73	24	0.07	1.5			30	68	0.15	0.8			10	16	22	50
	19	32	14	32			35	10	12	41			8	9	40	42
	2.62	0.33	5.24	91			6	0.8	10	82			9	2	15	72
	43	52	2	3			9	84	3	2			20	68	7	3
	11	87	0	0.47			40	59	0.6	0.31			3.91	49	36	10
	4.49	31	53	10.26			1.28	49	48	1			13	82	3.92	0.36
	93	6	0.01	0.29			36	63	0.04	0.11			53	14	0.56	32
	0	99	0.27	0			36	63	0	0.27			0	56	43	0
	48	51	0.02	0.1			20	79	0	0.13			16	31	30	22
	10	82	2	3			16	77	2	3			3	89	6	1
	0.11	7	90	1.66			3	11	63	21			0.86	83	15	0.23
	1.27	25	69	3			5.27	18	58	16			4	83	10	1.09
	0.1	77	22	0.1			1.7	76	20	1.1			0.39	91	7	0
	2.21	24	65	7.47			10	14	51	22			3.69	28	48	19
	5	18	60	13			8	28	51	11			11	58	20	9
	0	22	62	14			8.57	2.86	45	42			2.86	45	34	17
	3	94	1.98	0.26			15	82	1	0.7			7	75	13	2.88
	1	47	47	3			16	40	21	20			0.99	69	24	4
	0.63	5	56	37			1.58	2	22	73			5	19	54	20
	3	9	48	38			13	2	12	71			3	12	52	31
	10	42	25	22			33	2.18	3	61			2	2	62	32
	13	38	33	14			39	13	10	36			3	14	55	25
	78	21	0.02	0.15			60	39	0.01	0.11			7	4	16	71
	6	38	31	23			40	38	7	14			7	44	37	10
	0	2.91	96	0.05			0.33	2.15	92	4.63			0.1	94	5.77	0.05
	1.35	41	47	8			7	44	42	6			5.8	74	15	3.8
	0	1.1	44	54			1.84	2	20	74			4	12	40	42
	0.17	5	93	0.68			1	3	75	19			0.35	69	29	0.82
	52	47	0.01	0.1			11	88	0.01	0.07			41	38	8	11
	1.27	0.61	30	67			1.6	0.94	35	61			13	15	17	52
	0.2	17	79	2			6	6	31	55			0.99	31	66	1.49
	9	14	37	38			16	18	27	36			9	38	24	27
	0.28	5	91	3			5	0.3	2.4	91			0.28	2.76	93	3.87
	1.87	5	70	22			0.65	4	93	1.42			23	74	0.9	1.23
	13	4	59	22			16	7	46	28			3	47	25	23
	7	11	66	14			11	3	17	66			8	24	51	14
	0.29	76	21	1.63			19	55	16	8			0.83	69	28	0.99
	65	3	2	28			66	7	6	20			7	5	24	62
	4	4	25	65			11	8	20	59			11	26	13	49
	4	4	21	69			4	3	29	63			24	11	7	56
	8	56	10	23			42	13	3	40			6	15	47	29
	11	14	45	27			8	18	51	21			43	26	11	18
	20	9	25	45			18	3.5	12	65			10	12	22	54
	19	4.5	5	70			15	6.7	34	43			13	5	4	77
	0.76	0.18	8	90			0.54	0.04	78	20			65	10	2	22
	0.39	12	83	3			3	2	30	62			0.41	35	61	2.59
	32	67	0.01	0.09			0.2	99	0.08	0.01			19	80	0.07	0.16
	0.1	1.08	88	10			0.2	2.6	86	11			3	81	11	4.11
	0.22	4.66	64	30.66			1.97	24	53	19			14	71	0.63	14
	3	78	14	4.53			1.54	74	23	0.76			8	89	1.38	0.54
	4	18	43	33			13	4	24	57			5	11	45	38
	3	19	55	21			2	7	65	24			10	56	20	12
	23	11	16	48			16	35	35	12			7	2	13	77
	0.46	1.21	14	83			0.69	0	10	89			4.354	4.95	20	71
	0.9	27	63	9			0.8	11	80	2			0.55	48	37	12.5
	0.1	2.24	86	11.32			2.2	1.85	53	41.99			4.11	73	6.63	14
	6	9	54	29			16	20	38	24			14	53	6.63	24
	0.35	0.53	40	59			1.42	0.18	15.75	82			3	5.84	36	54
	0	0	75	24			5	0	3	90			0	3.39	77	19
	0.65	0	4.19	95			2.26	0.32	3.87	93			7	1.61	3.87	87
	5	51	35	6			9	39	41	9			3	68	15	12
	5.56	4.17	42	47			8.34	1.04	17	72			7	9	36	46
	1.91	2.59	43	51			11	3.1	29	55			27	8	1.71	62
d		PB CD34+																															BM CD34+
	ROShi GSHlo	35	6	9	40	1.28	36	36	20	16	3	5.27	1.7	8	8.57	15	16	1.58	13	39	7	1.84	6	0.65	16	11	42	18	15	3	1.54	16	8	4.8	3	26	22	14	28	8	47	13	7	5	2	1	5	20	2.59
	ROShi GSHhi	10	0.8	84	59	49	63	63	79	77	11	18	76	28	2.86	82	40	2	2	13	44	2	6	4	7	3	13	3.5	6.7	2	74	35	13	8	91	30	54	85	71	90	48	47	24	90	8	14	94	35	3.1
	ROSlo GSHhi	12	10	3	0.6	48	0.04	0	0	2	63	58	20	51	45	1	21	22	12	10	42	20	31	93	46	17	3	12	34	30	23	35	39	8	5	11	12	0.04	0.09	0.15	2.36	30	46	3	72	76	0.46	25	28
	ROSlo GSHlo	41	82	2	0.31	1	0.11	0.27	0.13	3	21	16	1.1	11	42	0.7	20	73	71	36	6	74	55	1.42	28	66	40	65	43	62	0.76	12	38	34	0.3	30	9	0.01	0	0.67	2.04	8.33	21	0.3	16	7	0.2	18	65
e
	ROShi MITOlo	19	2.62	43	11	4.49	93	0	48	10	0.11	1.27	0.1	5	0	3	1	0.63	3	13	1.35	0	0.2	1.87	13	7	8	20	19	0.39	3	23	19	23	70	7	7.5	50	4	48	15	0	1.22	0.38	4	1	8	5	1.76
	ROShi MITOhi	32	0.33	52	87	31	6	99	51	82	7	25	77	18	22	94	47	5	9	38	41	1.1	17	5	4	11	56	9	4.5	12	78	11	14	12	20	57	31	48	95	51	79	43	17	95	17	14	90	58	4.52
	ROSlo MITOhi	14	5.24	2	0	53	0.01	0.27	0.02	2	90	69	22	60	62	1.98	47	56	48	33	47	44	79	70	59	66	10	25	5	83	14	16	17	20	1.63	31	50	0.02	0.09	0.41	3.02	56	77	3	67	66	0.36	29	69
	ROSlo MITOlo	32	91	3	0.47	10.26	0.29	0	0.1	3	1.66	3	0.1	13	14	0.26	3	37	38	14	8	54	2	22	22	14	23	45	70	3	4.53	48	47	43	7	4	10.38	0.04	0	0.41	1.38	0.13	3	0.08	10	17	0.2	6	24
f
	GSHhi MITOlo	8	9	20	3.91	13	53	0	16	3	0.86	4	0.39	11	2.86	7	0.99	5	3	3	5.8	4	0.99	23	3	8	6	10	13	0.41	8	7	25	4	43	4	3.18	54	0.62	44	0.58	0.04	2.62	0.53	15	1.65	4	3	4.6
	GSHhi MITOhi	9	2	68	49	82	14	56	31	89	83	83	91	58	45	75	69	19	12	14	74	12	31	74	47	24	15	12	5	35	89	2	20	5	55	27	64	42	73	44	43	17	67	87	68	89	87	54	22
	GSHlo MITOhi	40	15	7	36	3.92	0.56	43	30	6	15	10	7	20	34	13	24	54	52	55	15	40	66	0.9	25	51	47	22	4	61	1.38	13	15	29	0.45	51	29	1.36	23	2	51	32	27	12	13	8	2	36	56
	GSHlo MITOlo	42	72	3	10	0.36	32	0	22	1	0.23	1.09	0	9	17	2.88	4	20	31	25	3.8	42	1.49	1.23	23	14	29	54	77	2.59	0.54	77	37	59	0.9	16	2.61	1.79	1.68	9	4.23	0	2.28	0.08	2.39	0.26	4.41	5	16.15
g		Male																																									Female
	GSHlo MITOhi	22	40	15	36	3.92	0.56	6	15	10	20	13	24	62	55	5.77	15	29	8	24	51	24	13	7	47	11	22	2	0.07	0.63	1.38	13	20	7	36	77	15	36	1.7	7	43	30	7	48	34	54	52	16	37
	ROShi MITOlo	73	19	2.62	11	4.49	93	10	0.11	1.27	5	3	1	10	13	0	1.35	0.17	52	9	7	65	4	4	8	11	20	0.76	32	0.22	3	23	0.46	6	0.3	0	5	5.56	1.91	43	0	48	0.1	2.21	0	0.63	3	78	6
	GSHhi MITOlo	10	8	9	3.91	13	53	3	0.86	4	11	7	0.99	2	3	0.1	5.8	0.35	41	9	8	7	11	24	6	43	10	65	19	14	8	7	4.3	14	3	0	3	7	27	20	0	16	0.39	3.69	2.86	5	3	7	7
h		Adverse																					Intermediate
	ROShi	99	93	93	6.8	50.28	23.27	77.7	24	26	73	74	15	3.58	35.18	52	99	4	34	5.3	14	9		14	99	45	99	11.43	36	51	19	56	78	2.48	3.84	99	2.54	12	4.65	7	55	21.7	0.58	5	2.8	25.97	75.54	17	51
	ROSlo	0.91	5	5	92	49	74	21.1	73	72	26	24	83	95	64	46	0.12	94	63	93.4	83	89		84	0.13	53	0.15	87	62	48	79	41	21	96.63	94	0.08	96	86	94.42	92	43	77	98	92	97	72	23.76	81	47
	MITOhi	87	84	54	5.57	84	94	99	89	59	5	97	57	61	67	71	21.02	98	51	96	77	74		97	51.02	46	6.01	84	78	88	29	94	69	98.91	45.1	47.01	30.61	96	75	25	66	9.5	8.18	95	89.08	68.66	92	61	27
	MITOlo	11.47	13	46	93.62	14.75	4.27	0.2	9.68	38	93	1.92	41	37.63	32	27	78.15	0.85	47	3.28	21	24		1.77	48.1	51	93.29	14	18	9.35	69	4	29	0.05	54	52.1	68.27	2.2	23.87	73	31	89	90.76	3.39	10.1	30.88	7.53	37	71
	GSHhi	52.91	92	88	11	95	87	91.39	31.69	69	12	69.83	15	24	4	17	11	69.35	47	3.04	32	66		83.86	47	17	67	47.86	69	79.8	37	69.99	51	94.1	16	79	28	31.99	97	35	21	18	75	35.41	84	85	97	16	9
	GSHlo	46	7	10	87	4.28	11.09	7	67	29	86	28.99	83	74	94	80	87	29.82	51	96.87	65	32		15.23	52	82	32.56	51	29	18.8	62	28	47	5.82	82	19	69	67.49	2.13	63	76	81	24	63.59	15.11	14.63	1.92	83	90
i		ROShi MITOlo																																ROShi MITOhi
	Favorable	73	0	13	32		20																					0.65						24	99	4	67		9
	Intermediate	0.11	48	19	93	0	5	1.35	4	1	6	0	0	52	1.27	0.2	1.87	4	8	19	0.76	0.39	0.1	0.22	3	4	23	5.56	5					7	51	32	6	22	18	41	4	47	38	2.91	1.1	47	0.61	17	5
	Adverse	11	10	43	2.62	4.49	1.27	0.1	2.21	11	65	0.29	3	0.63	10	13	78	0.17	9	0.28	7	3						0.46	0.9	0.1	0.35	1.91	0	87	82	52	0.33	31	25	77	24	14	3	76	9	5	42	38	21
j		ROShi GSHlo																																ROShi GSHhi
	Favorable	30	36	16	0.2		18																					2.26						68	63	7	99		3.5
	Intermediate	3	20	35	36	8.57	8	7	11	16	40	0.33	1.84	11	1.6	6	0.65	4	42	15	0.54	3	0.2	1.97	1.54	13	16	9	8.34					11	79	10	63	2.86	28	44	8	40	38	2.15	2	88	0.94	6	4
	Adverse	40	16	9	6	1.28	5.27	1.7	10	8	66	19	13	1.58	33	39	60	1	16	5	11	2						0.69	0.8	2.2	1.42	5	11	59	77	84	0.8	49	18	76	14	18	7	55	2	2	2.18	13	39
k		GSHhi MITOlo																																	GSHhi MITOhi
	Favorable	10	0	3	19		10																					7							16	56	47	80		12
	Intermediate	0.86	16	8	53	2.86	11	5.8	11	0.99	7	0.1	4	41	13	0.99	23	24	6	13	65	0.41	3	14	8	5	7	3	7						83	31	9	14	45	58	74	26	69	44	94	12	38	15	31
	Adverse	3.91	3	20	9	13	4	0.39	3.69	43	7	0.83	3	5	2	3	7	0.35	9	0.28	8	10						4.354	0.55	4.11	14	3	0	27	49	89	68	2	82	83	91	28	26	5	69	12	19	2	14
[truncated: 69 more columns]

## Sheet: Figure 2
a		PB CD34+																													PB CD3+
	Co	27883	35144.9	23791.3	61121.1	12647.6	36672	22340	47332	15202	1860	9383	2571.76	13130	1210	11530	2952	2910.57	22566.6	15515	42768	5247	47459	572	7010	3340	24825.8	24751.1	2184	4004	2032	5867.95	6893.98	19908.9	6935.13	6007	3919	8627	2804	8025	1990	4904.82	2055	1030	5620	269	1420.7	7867.73	2536
	DG	8515	12931.2	7346.88	13287	4711.08	5600	11973	7220	1444.86	322	760	1140.83	5365	7.84	2279	986	382.51	7291.04	4441	17134	267	15869	306	3683	71	9049	12313	571.88	811	1277	4498.56	2348.22	7787	2325.66	3674	2860	6807	1238.56	4927	1053	4155.75	1190	127	944	127	263.95	3270.99	489
	O	10147	31439	21063.2	46426.4	10019.6	28431	20762	46301	14562	1142	8734	2494	11100	890	11525	2148	2724.43	6983.91	13297	42676	5218	47270	498	6929	3180	23082	22881.5	2082.43	1943	1659	5836	6383.92	14151.9	5520.96	5613	3280	8518	2721	7943	1935	4017.75	3056	499	4921	115	697.89	4029.45	2025
	DGO	3917	6357.72	4189.18	13139	3213.4	5520	6769	5034	687.59	147	458	935.13	1600	71.26	2047	140	209.78	3797.43	4234	19985	55	15868	295	3834	50	6071	9079.82	568.42	403	352	3167.88	2008.07	6548	1554.03	3354	2204	6517	537.79	3476	864	2941.85	274	47.03	601	4.12	256.77	2738.17	306
b	Gluco dep (%)	80.8145	77.1653	83.891	99.6916	84.125	99.7432	66.5789	94.8319	94.7826	89.784	96.6162	87.4315	67.3461	100	97.5535	69.9146	93.6045	81.3865	98.1651	100	95.9168	99.9968	96.0289	100	99.3617	84.1214	79.3685	99.7858	88.6698	81.2367	85.5805	69.7323	43.9255	56.7372	67.2862	65.9781	90.069	78.992	55.7418	48.6833	75.9389	91.8798
	Mito dep (%)	74.0048	12.8734	13.9174	30.6255	27.8554	26.4542	10.1342	2.43747	4.40941	41.9148	7.27171	4.75123	17	28.1012	0.052726	28.5918	6.89206	83.0228	19.6614	0.40381	0.558552	0.598272	26.7148	2.55038	4.86322	9.29798	15.0318	6.3004	64.5474	51.5745	54.2165	11.1635	10.8409	18.7267	17.3615	23.8559	9.93098	19.6504	34.5676	16.8381	45.6309	14.428
	Glyco cap (%)	25.9952	87.1266	86.0826	69.3745	72.1446	73.5458	89.8658	97.5625	95.5906	58.0852	92.7283	95.2488	83	71.8988	99.9473	71.4082	93.1079	16.9772	80.3386	99.5962	99.4415	99.4017	73.2852	97.4496	95.1368	90.702	84.9682	93.6996	35.4526	48.4255	45.7835	88.8365	89.1591	81.2733	82.6385	76.1441	90.069	80.3496	65.4324	83.1619	54.3691	85.572
	FAAO cap (%)	19.1855	22.8347	16.109	0.308448	15.875	0.256805	33.4211	5.16809	5.21737	10.216	3.38375	12.5685	32.654	0	2.44648	30.0853	6.39554	18.6135	1.83494	0	4.08321	0.003165	3.97112	0	0.638298	15.8786	20.6315	0.214165	11.3302	18.7633	14.4195	30.2677	56.0745	43.2628	32.7138	34.0219	9.93098	21.008	44.2582	51.3167	24.0611	8.12023
c		PB CD34+																						BM CD34+
	Gluco dep	77.1653	99.6916	99.7432	66.5789	94.8319	94.7826	89.784	96.6162	87.4315	100	97.5535	69.9146	93.6045	81.3865	98.1651	100	95.9168	96.0289	100	99.3617	99.7858	88.6698	85.3135	98.8949	99.8138	87.8648	85.2554	99.6909	99.2386	91.751	73.4969	99.9559	98.7442	91.348	86.9268	74.7757	99.4373	99.8674	97.6198	87.6572	96.9528	100	99.8844	100
	Mito dep	12.8734	30.6255	26.4542	10.1342	2.43747	4.40941	41.9148	7.27171	4.75123	28.1012	0.052726	28.5918	6.89206	83.0228	19.6614	0.40381	0.558552	26.7148	2.55038	4.86322	6.3004	64.5474	20.4484	3.96778	8.48394	9.65744	11.3109	39.7404	17.6949	13.2358	43.7281	35.4967	31.8628	87.7036	32.6829	77.664	23.5314	10.6535	4.71625	49.3712	37.4185	0	81.5035	1.84697
	Glyco cap	87.1266	69.3745	73.5458	89.8658	97.5625	95.5906	58.0852	92.7283	95.2488	71.8988	99.9473	71.4082	93.1079	16.9772	80.3386	99.5962	99.4415	73.2852	97.4496	95.1368	93.6996	35.4526	79.5516	96.0322	91.5161	90.3426	88.6891	60.2596	82.3051	86.7642	56.2719	64.5033	68.1372	12.2964	67.3171	22.336	76.4686	89.3465	95.2837	50.6288	62.5815	100	18.4965	98.153
	FAAO cap	22.8347	0.308448	0.256805	33.4211	5.16809	5.21737	10.216	3.38375	12.5685	0	2.44648	30.0853	6.39554	18.6135	1.83494	0	4.08321	3.97112	0	0.638298	0.214165	11.3302	14.6865	1.10511	0.186225	12.1352	14.7446	0.309092	0.761397	8.24897	26.5031	0.044094	1.25584	8.65203	13.0732	25.2243	0	0.132616	2.38016	12.3428	3.04724	0	0.115595	0
d		PB CD34+									PB CD34+/CD38-
	Gluco dep	95.9168	99.9968	96.0289	100	99.3617	84.1214	79.3684	99.7858	88.6698	97.7499	96.3589	100	94.8373	99.6436	83.4925	82.3131	98.827	80.7434
	Mito dep	0.558552	0.598272	26.7148	2.55038	4.86322	9.29798	15.0318	6.3004	64.5474	2.59027	26.2809	39.267	5.24946	20.1711	6.45228	0.944527	24.0304	79.3354
	Glyco cap	99.4415	99.4017	73.2852	97.4496	95.1368	90.702	84.9682	93.6996	35.4526	97.4097	73.7191	60.733	94.7505	79.8289	93.5477	99.0555	75.9695	20.6646
	FAAO cap	4.08321	0.003165	3.97112	0	0.638298	15.8786	20.6316	0.214165	11.3302	2.25013	3.64114	0	5.16269	0.356379	16.5075	17.6869	1.17303	19.2566
e			adverse		adverse				intermediate		intermediate				favorable		favorable
		Gluco dep	78	Mito dep (%)	23.5689			Gluco dep	90.1014	Mito dep (%)	22.3542			Gluco dep	82.8621	Mito dep (%)	8.23973
		FAAO cap	22	Glyco cap (%)	76.431			FAAO cap	9.89864	Glyco cap (%)	77.6458			FAAO cap	17.1212	Glyco cap (%)	90.5129
	f	Gluco dep	ROSlo_GSHhi	ROSlo_MITOhi		g	Gluco dep	ROShi_GSHhi	ROShi_MITOhi		h	Mito dep	ROSlo MITOhi		i	Gluco dep (%)	GSHlo_MITOhi	ROSlo_MITOhi
		80.8145	51	45			80.8145	18	14			12.8734	47			84.125	48	65
		84.125	51	65			84.125	14	24			13.9174	62			99.7432	7	22
		99.7432	20	22			99.7432	76	77			30.6255	60			99.9968	28	21
		66.5789	58	69			66.5789	18	25			41.9148				100	7	2
		96.6162	48	53			96.6162	49	31			0.0527259	0.01			83.891	34	62
		87.4315	10	5.24			87.4315	0.8	0.33			28.5917				93.6045	30	0.02
		100	3	2			105.569	84	52			6.89206	0.02			100	4	5
		98.1651	0.6	0			98.1651	59	87			83.0228	14			94.7826	43	0.27
		99.9968	16	21			99.9968	55	76			0.40381
		95.9168	12	25			95.9168	3.5	9			26.7148	8
												2.55038	5
												4.86322
												9.29798	14
												15.0318
												6.3004
												64.5474	64
[truncated: 11 more columns]

## Sheet: Figure 3
a, b		concentration Particles/ml	Mean	Mode		D10	D50	D90			d	EVHD	EVAML			EVHD	EVAML
	AML	730000000000	100.1	79		68.5	89.8	143.4				1819	3134			80.9	100.1
	AML	1040000000000	119.8	92		75.4	109	174.3				2430	1477			102.4	113.4
	AML	2860000000000	101.2	68.6		61.5	85.6	159.9				2000	2352			80.1	92.2
	AML	1190000000000	113.9	62.8		57.1	108.8	178.9				2794	2734			83	119.8
	AML	1970000000000	117.7	89.4		75.4	106.3	161.9				1991	1952			101.5	101.2
	AML	2910000000000	126.8	105.5		86.1	117.6	172.8				2224	2543			109.3	103.5
	AML	116000000000	140.8	85.8		77.6	121.3	222.9				2383	3275			105.1	118.9
	AML	518000000000	103.5	82.6		64.7	90.1	150.1				1342	2573			84.7	101
	AML	1760000000000	118.9	94		75.5	106.7	169.7				1222.5	2970			107.4	97.6
	AML	3080000000000	97.6	68.9		62.8	85.1	145.7				2552	1354			123	134.5
	AML	284000000000	134.5	108.2		84.8	121.1	194				2548	2544			72.6	113.9
	AML	8030000000000	90.5	63.8		55.4	81.7	136					3817			98.6	90.5
	AML	1940000000000	121.5	85		75.3	104.5	181					5230			94.1	106.4
	AML	9650000000000	127.9	99.4		76.4	116.1	189.9					2166			92.5	117.7
	AML	981000000000	113.4	76.3		69	103	169					2635			104.2	114.6
	AML	1030000000000	92.2	69.3		57	78.7	139.3					2217			109.2	126.8
	AML	1580000000000	101	74		65.8	88.7	151.1					3284			80.1	121.5
	AML	1380000000000	106.4	78.4		70.7	97	152.7					6240			118.6	121.1
	AML	12500000000000	121.1	79.7		73.7	110.1	178.2									127.9
	AML	1550000000000	114.6	61.8		56.3	98	191.7									140.8
e
	FLOTILLIN-1
	CD81
	TSG101
	GPX3
	ARF6

## Sheet: Figure 4 
a		EVAML	EVHD		b																																							e		Favorable
	CD142	41.3101	17.76			HLA-DRDPDQ	EVHD	EVAML	CD44	EVHD	EVAML	CD4	EVHD	EVAML	ROR1	EVHD	EVAML	CD41b	EVHD	EVAML	CD62P	EVHD	EVAML	CD105	EVHD	EVAML	CD133-1	EVHD	EVAML	CD14	EVHD	EVAML	CD40	EVHD	EVAML	CD42a	EVHD	EVAML	CD209	EVHD	EVAML				CD20	62.25	0	25.95	0
	CD20	76.6158	76.3792				2511.4	17478.5		636.65	38500.8		88.55	701.05		549.45	58.85		883.05	9649.1		2106.9	7325.7		31.25	3427.95		25.35	5993.4		94.95	1041.9		40.5	1842.8		4509.4	25963.4		4509.4	25963.4				CD1c	0	6	0	0
	CD1c	79.4939	22.4692				3929.55	42257.1		3039	11121		151.2	741.6		806	32.95		3764.85	1857.55		3629.3	1614.35		424.4	3411.45		412.8	3214.6		323.05	872.15		833.3	788.25		13857.3	2618.3		13857.3	2618.3				CD25	419.6	0	72.75	0
	CD86	105.924	116.44				4357.05	4949.43		2469.7	8364.58		240.8	351.38		1337.6	76.12		1693.9	3576.9		5135.1	4404.6		688.45	2251.95		174.9	206.23		599.7	545.33		1463.3	838.43		4601.9	11575.3		4601.9	11575.3				CD142	71.95	6.15	2.75	0
	*CD209	107.14	91.9367				3930	1905.8		2526	2396.75		203.2	184.7		1057.55	101.45		2012.8	107.25		2431.05	468.25		534.4	279.75		884.25	272.35		451.3	655.35		777.25	140.15		5298.95	623.8		5298.95	623.8				CD86	126.75	9.2	49.35	0
	CD11c	129.153	4.68917				1315.65	3089.75		1099.15	52923.5		88.9	260.65		847.2	266		635.65	344.9		8188.55	1464.8		150.45	662.2		210.55	542.15		95.55	595.45		0	233.95		2430.8	3402.2		2430.8	3402.2				MCSP	134.65	55.6	42.45	0
	CD25	164.922	10.2625				3773.05	24744.3		705.25	40846.9		124.8	5313.35		1440.7	1462		1397.25	1603.35		14958.4	1704.55		211.75	4089.05		723.35	5239.3		386.15	13582.1		56.5	1622.45		3848.7	4956.2		3848.7	4956.2				CD56	541.3	151.3	276.35	0
	CD56	188.967	64.8292				647.65	4411.6		144.35	1256.3		42.4	233.7		79.5	242.9		2183.25	199.5		10527.5	1003.9		2.55	154.4		0	0		10.85	169.8		533.5	299.4		10856	2209.6		10856	2209.6				CD3	712.8	27.8	239.8	0
	CD19	189.901	120.107				3242.7	2604.2		0	2256.6		167.2	104		664.3	16.2		7950.3	119.9		13014.3	1345.8		0	8		0	0		182.9	470.7		0	332.3		17681.1	2956.8		17681.1	2956.8				CD209	147.35	20.15	54.8	0
	MCSP	198.871	91.3458				2824.7	1343.8		0	1757.5		80.5	105.1		2034	0		2525.2	8.4		506	685.1		0	0		1283.5	0		417	71.4		0	23.3		6132.7	664.7		6132.7	664.7				SSEA-4	88.35	0	32.6	0
	SSEA-4	204.535	187.29				4112.1	2779.4		0	8252.9		114.5	140		455.8	65.6		1808.2	259.1		3241.5	1203.6		0	57.6		0	2086.8		133.4	317.5		0	264.6		3060.3	977.9		3060.3	977.9				CD19	111.3	319.25	178.9	0
	CD3	206.87	101.65				1836.3	5156.4		0	3991.1		318.9	348.5		357.7	291.6		4633	934.4		10260.3	1587.2		0	170.1		179.8	2106.4		383.1	383.2		0	570.2		7002.5	5487.5		7002.5	5487.5				CD11c	196.3	0	0	0
	CD2	269.472	33.4983				2706.02	21770.5		951.11	25956.2		182.28	924.6		523.61	42.2		1006.52	623.3		3486.72	516.2		261.47	1038.6		438.2	18928.7		227.28	792.5		346.67	2641.8		9023.42	5247.3		34.29	5247.3				ROR1	376.8	266	124.15	64.2
	CD49e	270.238	33.2683					2363.2			1083.9			145			174.3			543.7			2361.1			9			95			128.5			73.2			4020.4			4020.4				CD69	1277.95	168.3	329.1	0
	*ROR1	417.398	846.117					3113.2			3333.4			480			289.9			668.5			3870.3			198.8			425.5			1104.9			584.3			3400.3			3400.3				*CD2	2230.6	45.7	0	230.6
	CD69	454.452	724.548					25756.5			86257.1			1060.3			345.3			290.75			2574.75			1124.15			58152.6			1526.55			814.8			1636.9			1636.9				*CD49e	444.8	111.35	0	2267.8
	CD326	508.33	257.228					6187.05			21294.2			266			248.1			1003.75			8058.45			298.65			968.15			413.85			582.9			10131.2			10131.2				CD24	816.55	780.35	296.85	520
	CD31	639.636	331.098					41514.2			20208.8			2293.1			376.8			5842.65			10234.9			2440.95			545.85			1272.55			3553.3			49707.7			49707.7				CD326	1010.6	2248.85	0	737.65
	*CD4	743.468	150.269					26515.2			17187.8			3389.9			1531.55			1960.45			11370			4019.45			2372.7			7886.55			4006.05			10633.4			10633.4				CD31	2416.45	362.3	404.9	99.05
	CD45	781.412	620.322					2337.1			83651.2			311.2			2267.15			964.35			2303.45			192.05			594.5			537.05			190.45			4199.65			4199.65				CD40	3553.3	233.95	238.95	106.3
	*CD40	797.423	337.585					6221.6			2371.35			170.9			124.15			450.55			957.85			239.25			2993.2			267.35			238.95			1485.05			1485.05
	CD24	849.975	732.942					4081.1			4620.95			317.9			885.95			3075.25			20035			645.45			6043.1			646.85			1249.25			11756.4			11756.4
	*CD105	988.751	192.06					18492.5			50480.2			846.5			359.85			4031.55			1638.5			2474.25			11466.9			1603.6			2003.8			7536.6			7536.6					Favorable
								6369.15			3555.4			245.3			853.55			1054.75			1142.6			725.55			296.85			467.9			131.9			1347.3			1347.3				CD45	4584.9	0	0	0
		EVAML	EVHD					1140.15			377.3			74			237.65			424.35			153			121.85			0			141.9			0			489.5			489.5				CD4	2293.1	260.65	170.9	259
	*CD41b	1193.86	2541.16					2023.85			1269.3			167			21.45			434.45			828.2			96.15			0			178.1			19.3			2189.9			2189.9				HLA-ABC	5323.95	0	727.9	1045.25
	HLA-ABC	1272.22	334.223					2518.75			9281.9			5.8			116.8			124.75			311.25			74			1157.2			144.7			0			477.85			477.85				CD105	2440.95	662.2	239.25	3421.5
	*CD14	1528.75	275.436					7084.9			2603.25			217.6			74.9			531.3			1168.25			187.7			1827.35			366.4			67.05			2560.15			2560.15				CD41b	5842.65	344.9	450.55	0
	CD146	2048.82	1143.1					9364.6			6503.05			336.3			190.5			863.5			1564.95			535.6			2214.55			348.3			190.25			2209.35			2209.35				CD14	1272.55	595.45	267.35	256
	*CD62P	2852.33	6457.13					27887.1			18691.7			1180			808.8			1156.9			1430.05			3000.3			7716.35			2064.1			4005.05			2114.45			2114.45				CD133-1	545.85	542.15	2993.2	0
	*CD133-1	4100.77	361.058					2887.7			1965.15			366.1			203.1			577.2			1552.15			343.6			1005.85			422.3			321.05			955.45			955.45				*CD146	5908.8	2179.1	1100.25	1181.75
	*CD42a	5032.89	7358.59					10283.3			71556.4			259			64.2			0			113.5			3421.5			0			256			106.3			95.05			0				CD62P	10234.9	1464.8	957.85	113.5
	CD8	6814.81	4343.57					5768.29			18828.5			346.95			652.85			315.745			603.345			377.495			7334.29			591.31			113.19			550.39			77.92				CD42a	49707.7	3402.2	1485.05	95.05
	CD29	7452.98	5733.13					4623.06			4386.23			138.96			0			402.815			621.575			377.285			1648.65			229.09			143.5			2244.1			0				*CD8	20328.5	6918.5	2156.75	6499.2
								1360.87			825.51			79.06			164.05			379.955			985.345			0			0			113.75			27.68			1696.98			0
		EVAML	EVHD					1723.1			1345.47			283.26			238.9			184.145			872.255			127.825			9.05			434.9			138.1			847.42			82.93
	CD9	9671.89	9984.12					4151.61			2974.74			280.17			1234.8			375.795			416.975			414.435			1690.22			600.21			104.41			884.95			165.65					Favorable
	*HLA-DRDPDQ	10096.5	2932.18					5994.78			1222.25			302.93			386.22			113.27			298.32			195.86			1023.35			392.56			204.11			610.15			28.15				CD29	31593.7	10507.4	2381.3	15253.3
	CD63	13945.4	7575.27					30082			51502			1742.65			936.69			565.72			2333.97			879.14			796.07			1680.25			1323.28			1387.36			111.94				CD9	28096.5	17037.2	3128.9	7492.7
	*CD44	18260	964.268					3944			7661.79			1088.46			124.97			668.47			3108.49			482.23			5060.12			2572.27			711.56			3166.4			78.73				HLA-DRDPDQ	41514.2	3089.75	6221.6	10283.3
	CD81	24568.9	13622.4					9467.55			17361.4			4004.26			1166.64			686.95			2016.42			1398.69			2016.57			15921			1676.17			3530.06			661.66				CD63	35895.8	22193.6	4427.8	24882.7
								8208.43			38635.1			674.96			378.325			1973.16			10696.5			586.545			12087.9			868.495			516.805			7801.14			89.29				CD44	20208.8	52923.5	2371.35	71556.4
																																													CD81	67708.6	50136.8	7224.7	45093.7
d	CD8	CD8	CD8		CD49e	CD49e	CD49e		CD2	CD2	CD2		CD146	CD146	CD146
	Favorable	Intermediate	Adverse		Favorable	Intermediate	Adverse		Favorable	Intermediate	Adverse		Favorable	Intermediate	Adverse
	20328.5	9906.85	9272.85		444.8	0	0		2230.6	0	0		5908.8	2215.3	2399.3
	6918.5	2680.9	2113.3		111.35	0	0		45.7	0	0		2179.1	524.4	657.95
	2156.75	1899.9	5911		0	0	0		0	0	0		1100.25	451.9	934.2
	6499.2	5886.9	1873.8		2267.8	373.5	0		230.6	1262.8	63.6		1181.75	1197.6	388.3
	4681.3	3716.9	8271		0	0	404.2		0	0	529		1508.5	532.6	1553.2
	15544.6	10288.8	799		358.42	0	417.8		1061.71	0	814		1611.64	3085.6	1485
	16974.3	3698.75	5809.35		1586.92	0	606.6		756.6	0	403.9		8546.23	585.25	2248.1
		5226.05	11846.8			150.35	0			420.4	14.4			1491.05	1020.6
		4150.6	19341.7			0	115.85			0	0			544.35	9291.45
		1794.5	1277.4			0	0			0	0			285.85	123.15
		8158.2	2890.45			516.75	0			0	0			2586.7	308.05
		1081.7	6023.3			0	0			0	0			236.1	778.7
		6377.74	3459.9			85.885	235.75			0	0			984.735	1941.65
		1362.58	5234.09			0	109.19			0	124.59			89.255	951.33
		1651.08	7803.47			71.925	906.14			0	1158.51			294.265	3866.02
		4606.52	4800.74			161.655	614.2			0	330.44			639.035	1156.1
		2942.93				18.435				0				715.635
f	intermediate	intermediate		adverse	adverse
	Gluco dep (%)	CD14		Gluco dep (%)	CD14
	77.1653	467.9		80.8145	1603.6
	83.891	537.05		84.125	7886.55
	99.6916	646.85		99.7432	413.85
	89.784	383.2		66.5789	1526.55
	97.5535	317.5		96.6162	1104.9
	69.9147	128.5		87.4315	792.5
	93.6045	545.33		100	71.4
	81.3865	470.7		98.1651	872.15
	100	229.09		99.9968	144.7
	96.0289	600.21		95.9168
	100	591.31
	99.3617
	84.1214
	79.3685
	99.7858
	88.6698
	int	int		adv	adv		adv	adv		int	int
g	Gluco dep (%)	CD14		Gluco dep (%)	CD14		Gluco dep (%)	CD209		Gluco dep (%)	CD209
	77.1653	467.9		80.8145	1603.6		80.8145	173.45		77.1653	17.85
	83.891	537.05		84.125	7886.55		84.125	253.5		83.891	12.8
	99.6916	646.85		99.7432	413.85		99.7432	30.65		99.6916	56.5
	89.784	383.2		66.5789	1526.55		66.5789	224.25		89.784	35.8
	97.5535	317.5		96.6162	1104.9		96.6162	51.7		97.5535	100
	69.9147	128.5		87.4315	792.5		87.4315	54.9		69.9147	27.6
	93.6045	545.33		100	71.4		100	0		93.6045	9.42
	81.3865	470.7		98.1651	872.15		98.1651	34.7		81.3865	0
	79.3685	229.09		99.9968	144.7		99.9968	0		79.3685	0
	99.7858	600.21								99.7858	165.65
	88.6698	591.31								88.6698	77.92
e		Favorable							Intermediate																	Adverse
	CD20	62.25	0	25.95	0	0	75.565	46.8	0	0	1.3	0	0	0	391.95	350.25	114.35	0	458.2	111.5	104.885	0	63.445	146.895	0	497.2	0	36.4	0	0	0	177.75	154.25	130.45	0	0	0	65.65	0	8.76	0
	CD1c	0	6	0	0	0	45.635	193.93	0	0	0	29.2	0	0	0	0	174.25	0	497.3	15.2	72.605	0	31.775	214.245	0	88.5	0	0	0	0	262.5	263.9	0	12.1	0	0	0	98.35	0	410.16	0
	CD25	419.6	0	72.75	0	0	0	0	0	0	0	843.5	0	0	0	1226.45	0	0	1514.7	0	0	0	0	0	113.28	645.35	0	0	0	34.9	286.1	285.7	0	165.75	0	0	0	285.45	0	72.93	0
	CD142	71.95	6.15	2.75	0	0	59.92	400.26	0	0	0	0	0	0	10.35	82.95	0	0	463.35	75.75	0	0	21.035	0	0	0	0	0	0	0	0	74.65	0	39.35	0	0	0	45.05	40.55	108.64	81.51
	CD86	126.75	9.2	49.35	0	25.55	118.97	342.9	51.15	0	0	11	0	0	109.75	439.65	115.55	0	507.25	75.65	121.04	13.1	65.93	219.68	0	0	0	53.2	0	50.1	0	139.05	48.15	314.85	29.15	0	0	173.45	32.82	83.72	22.86
	MCSP	134.65	55.6	42.45	0	80.95	141.62	452.78	74.7	0	79.8	68.2	8.2	81.33	268.35	277.55	145.05	0	575.75	197.95	276.65	0	179.28	344.31	0	93.9	24.6	94.1	0	78.8	38.4	287.15	100.65	419.85	56.85	30.45	37.95	364.35	55.27	269.53	0
	CD56	541.3	151.3	276.35	0	0	0	0	160.6	110.5	274.2	813.6	108.9	0	213.45	976.25	0	0	1817.3	0	0	0	0	0	0	146.95	89.7	108.3	15.3	249.6	452.5	240.6	151.2	283.75	0	0	327.4	0	0	70.45	0
	CD3	712.8	27.8	239.8	0	0	0	0	0	0	36.6	1764	0	0	163.4	1966	0	0	656.05	0	0	0	0	0	0	338.95	9.9	0	0	488.6	784.2	668.2	82.6	0	0	0	0	0	0	542.79	0
	CD209	147.35	20.15	54.8	0	72.5	89.29	661.66	65.45	0	100	35.8	27.6	9.42	12.8	56.5	17.85	0	621.6	185.7	77.92	0	82.93	165.65	0	34.7	0	125.9	0	54.9	51.7	224.25	30.65	253.5	21.05	0	0	173.45	28.15	111.94	78.73
	SSEA-4	88.35	0	32.6	0	266.85	419.73	358.5	0	0	444.1	281.2	0.6	0	0	1061.9	0	0	981.35	28.15	191.38	0	183.66	303.02	4.95	0	0	0	0	0	223.4	417.15	35.25	1434.1	0	0	0	295.3	218.19	584.17	247.04
	CD19	111.3	319.25	178.9	0	87.1	365.81	322.35	158.35	160.1	25.4	44.7	32	321.52	328.6	363	133.65	0	1032.9	142.2	233.045	0	166.925	389.875	39.265	257	0	182.7	0	27.6	0	334.5	227.3	308.6	20.05	9.3	113.5	108.55	139.53	697.77	46.74
	CD11c	196.3	0	0	0	0	424.64	1559.93	0	0	0	170.7	0	0	0	114.1	0	0	408	163.8	0	0	0	162.79	0	0	0	0	0	43.4	211.7	207.5	0	0	0	0	0	58.85	0	231.16	0
	ROR1	376.8	266	124.15	64.2	190.5	378.325	1166.64	58.85	16.2	65.6	291.6	174.3	76.12	2267.15	885.95	853.55	21.45	808.8	203.1	652.85	164.05	238.9	1234.8	0	32.95	101.45	242.9	0	42.2	289.9	345.3	248.1	1531.55	237.65	116.8	74.9	359.85	386.22	936.69	124.97
	CD69	1277.95	168.3	329.1	0	152.4	305.145	352.75	635.4	126.8	185.2	389.9	177	342.43	1071	2662	441.8	125.1	932.6	270.5	590.035	181.155	166.385	1217.74	391.535	158.45	42.4	179.1	21	167	188.4	293.45	540.85	1575	177.8	0	103.5	457.6	26.82	488.8	193.35
	*CD2	2230.6	45.7	0	230.6	0	1061.71	756.6	0	0	0	1262.8	0	0	0	420.4	0	0	0	0	0	0	0	0	0	0	0	0	63.6	529	814	403.9	14.4	0	0	0	0	0	124.59	1158.51	330.44
	*CD49e	444.8	111.35	0	2267.8	0	358.42	1586.92	0	0	0	373.5	0	0	0	150.35	0	0	516.75	0	85.885	0	71.925	161.655	18.435	0	0	0	0	404.2	417.8	606.6	0	115.85	0	0	0	235.75	109.19	906.14	614.2
	CD24	816.55	780.35	296.85	520	755.65	746.045	1245.46	2884.65	721.4	132.3	620.4	270.1	2013.65	719.55	1161.85	558.55	643.85	997.85	219.75	334.185	206.595	203.735	421.315	293.265	984.85	1822.2	499.8	40.1	563.4	187.2	773.95	624.35	3834.15	239.75	64.1	263.95	1122.85	462.07	950.44	236.66
	CD326	1010.6	2248.85	0	737.65	570.85	529.285	910.57	151.05	0	0	443.5	0	0	3522.4	597	587.8	0	1008.75	0	684.29	0	177.18	906.95	233.19	278.4	39.45	0	0	148.7	65.8	1869.1	0	1469	39.2	0	346.15	0	276.99	997.86	559.27
	CD31	2416.45	362.3	404.9	99.05	348.75	611.605	2094.61	1756.9	58.2	94.1	799.9	101.2	649.9	266.8	1443.7	205.45	39.75	802.95	206.95	93.485	34.335	98.105	153.985	360.565	720.1	125.5	157.3	33	657	410	721.15	442.55	2667.9	1.75	0	138.75	1170.25	47.46	863.6	405.87
	CD40	3553.3	233.95	238.95	106.3	190.25	516.805	1676.17	1842.8	332.3	264.6	570.2	73.2	838.43	190.45	1249.25	131.9	19.3	4005.05	321.05	113.19	27.68	138.1	104.41	143.5	788.25	140.15	299.4	23.3	2641.8	584.3	814.8	582.9	4006.05	0	0	67.05	2003.8	204.11	1323.28	711.56
		Favorable							intermediate																	adverse
	CD45	4584.9	0	0	0	0	695.395	2244.19	124.05	455.2	280.9	2300.4	0	0	0	1639.95	0	993.5	4075.75	0	0	0	0	0	0	0	0	0	70.7	2523.2	3215.2	1286.3	68.6	210.85	0	0	0	2292.2	0	1030.83	555.74
	CD4	2293.1	260.65	170.9	259	336.3	674.96	4004.26	701.05	104	140	348.5	145	351.38	311.2	317.9	245.3	167	1180	366.1	346.95	79.06	283.26	280.17	138.96	741.6	184.7	233.7	105.1	924.6	480	1060.3	266	3389.9	74	5.8	217.6	846.5	302.93	1742.65	1088.46
	HLA-ABC	5323.95	0	727.9	1045.25	0	548.23	369.4	18366	70	68.6	409.3	47.3	3908.68	694.2	1483.4	723.7	29.3	1732.75	213.15	0	0	0	0	0	3751.35	0	85.8	0	1920.5	440.5	613.95	391.05	5217	0	0	0	3070.6	0	335.96	188.74
	CD105	2440.95	662.2	239.25	3421.5	535.6	586.545	1398.69	3427.95	8	57.6	170.1	9	2251.95	192.05	645.45	725.55	96.15	3000.3	343.6	377.495	0	127.825	414.435	377.285	3411.45	279.75	154.4	0	1038.6	198.8	1124.15	298.65	4019.45	121.85	74	187.7	2474.25	195.86	879.14	482.23
	CD41b	5842.65	344.9	450.55	0	863.5	1973.16	686.95	9649.1	119.9	259.1	934.4	543.7	3576.9	964.35	3075.25	1054.75	434.45	1156.9	577.2	315.745	379.955	184.145	375.795	402.815	1857.55	107.25	199.5	8.4	623.3	668.5	290.75	1003.75	1960.45	424.35	124.75	531.3	4031.55	113.27	565.72	668.47
	CD14	1272.55	595.45	267.35	256	348.3	868.495	15921	1041.9	470.7	317.5	383.2	128.5	545.33	537.05	646.85	467.9	178.1	2064.1	422.3	591.31	113.75	434.9	600.21	229.09	872.15	655.35	169.8	71.4	792.5	1104.9	1526.55	413.85	7886.55	141.9	144.7	366.4	1603.6	392.56	1680.25	2572.27
	CD133-1	545.85	542.15	2993.2	0	2214.55	12087.9	2016.57	5993.4	0	2086.8	2106.4	95	206.23	594.5	6043.1	296.85	0	7716.35	1005.85	7334.29	0	9.05	1690.22	1648.65	3214.6	272.35	0	0	18928.7	425.5	58152.6	968.15	2372.7	0	1157.2	1827.35	11466.9	1023.35	796.07	5060.12
	*CD146	5908.8	2179.1	1100.25	1181.75	1508.5	1611.64	8546.23	2215.3	524.4	451.9	1197.6	532.6	3085.6	585.25	1491.05	544.35	285.85	2586.7	236.1	984.735	89.255	294.265	639.035	715.635	2399.3	657.95	934.2	388.3	1553.2	1485	2248.1	1020.6	9291.45	123.15	308.05	778.7	1941.65	951.33	3866.02	1156.1
	CD62P	10234.9	1464.8	957.85	113.5	1564.95	10696.5	2016.42	7325.7	1345.8	1203.6	1587.2	2361.1	4404.6	2303.45	20035	1142.6	828.2	1430.05	1552.15	603.345	985.345	872.255	416.975	621.575	1614.35	468.25	1003.9	685.1	516.2	3870.3	2574.75	8058.45	11370	153	311.25	1168.25	1638.5	298.32	2333.97	3108.49
	CD42a	49707.7	3402.2	1485.05	95.05	2209.35	7801.14	3530.06	25963.4	2956.8	977.9	5487.5	4020.4	11575.3	4199.65	11756.4	1347.3	2189.9	2114.45	955.45	550.39	1696.98	847.42	884.95	2244.1	2618.3	623.8	2209.6	664.7	5247.3	3400.3	1636.9	10131.2	10633.4	489.5	477.85	2560.15	7536.6	610.15	1387.36	3166.4
	*CD8	20328.5	6918.5	2156.75	6499.2	4681.3	15544.6	16974.3	9906.85	2680.9	1899.9	5886.9	3716.9	10288.8	3698.75	5226.05	4150.6	1794.5	8158.2	1081.7	6377.74	1362.58	1651.08	4606.52	2942.93	9272.85	2113.3	5911	1873.8	8271	799	5809.35	11846.8	19341.7	1277.4	2890.45	6023.3	3459.9	5234.09	7803.47	4800.74
		Favorable							Intermediate																	Adverse
	CD29	31593.7	10507.4	2381.3	15253.3	4261.9	6465.1	10918.6	21650.5	2786.5	2062.1	4833.3	3006.3	10461.6	8773.9	7573.2	3840.05	1135.45	11009.2	1275	1630.27	1310.92	1277.63	1676.34	2105.42	11701.7	3024.3	3280	1008.2	14417.7	3659.8	6555.4	6558.6	27734	840.65	735.3	2191.3	10789.5	1177.42	6814.63	7267.24
	CD9	28096.5	17037.2	3128.9	7492.7	8605.5	10245.1	13241.6	13438.1	3140.4	4830.7	9661.6	5271.3	19868.3	6464.3	18729.6	3712.3	1838.7	7924.8	2042	5905.5	2275.36	2070.79	3712.83	9483.26	15376	5067.75	12052	11563	14523.6	5167.5	15985.8	14953	27263.1	1893.1	1868.5	9739.6	5798.6	7845.58	15224.7	6794.54
	HLA-DRDPDQ	41514.2	3089.75	6221.6	10283.3	9364.6	8208.43	9467.55	17478.5	2604.2	2779.4	5156.4	2363.2	4949.43	2337.1	4081.1	6369.15	2023.85	27887.1	2887.7	5768.29	1360.87	1723.1	4151.61	4623.06	42257.1	1905.8	4411.6	1343.8	21770.5	3113.2	25756.5	6187.05	26515.2	1140.15	2518.75	7084.9	18492.5	5994.78	30082	3944
	CD63	35895.8	22193.6	4427.8	24882.7	15411.1	9773.75	18118.8	27115.5	3245.7	5427.6	10543.6	4499.2	16231.7	11286.8	13349.9	5139.45	1758.25	16086.3	2435	7142.31	2659.78	3132.38	4089.41	13175.5	21474.5	8170.15	6078.2	4498.7	17065.9	5143.9	35905.8	11969	65166.4	2594.95	2415.95	20895.6	10278.1	7719.83	12980.7	9816.38
	CD44	20208.8	52923.5	2371.35	71556.4	6503.05	38635.1	17361.4	38500.8	2256.6	8252.9	3991.1	1083.9	8364.58	83651.2	4620.95	3555.4	1269.3	18691.7	1965.15	18828.5	825.51	1345.47	2974.74	4386.23	11121	2396.75	1256.3	1757.5	25956.2	3333.4	86257.1	21294.2	17187.8	377.3	9281.9	2603.25	50480.2	1222.25	51502	7661.79
	CD81	67708.6	50136.8	7224.7	45093.7	19985	21757	36096.8	35866.3	7446.6	17736.6	19177.2	8671.2	51968.8	20024.7	27872.3	10267.9	2996.05	19710.6	3521.9	17185	7076.33	5344.79	10066	25980.2	37536.3	19973.5	15387.9	7609.3	34406.5	10238.1	55582.3	23189.2	113238	5030.35	6665.7	26138.1	17254.2	23793	19157.7	4950.3
[truncated: 36 more columns]

## Sheet: Figure 5
a		EVAML			EVHD						b	Please refer to the Excel file titled "MS Raw DATA (Lipidomic)"
		Mean	SEM	N	Mean	SEM	N
	Cer	316.32	36.53	16	311.33	31.94	17
	DG	324.94	40.57	16	218.8	19.85	17
	FA	400.58	22.94	16	340.28	20.87	17
	LPC	60.25	10.37	16	51.02	5.42	17
	LPE	1.17	0.35	16	0.8	0.11	17
	PC	994.11	79.53	16	1090.01	89.21	17
	PE	61.58	7.13	16	47.3	6.28	17
	PI	20.54	2.2	16	23.92	2.61	17
	SM	239.8	15.92	16	255.63	11.14	17
	LPE	1.17	0.35	16	0.8	0.11	17
	LPC	60.25	10.37	16	51.02	5.42	17
	PE	61.58	7.13	16	47.3	6.28	17
	PI	20.54	2.2	16	23.92	2.61	17
f		favorable							intermediate						adverse
	FA 21:0	1.2557	0.594686	1.21537	0.725922	1.02017	1.09814	0.419248	1.34293	1.204	1.57469	0.955625	1.07356	1.81983	0.963843	0.920493	0.682565
	LPC 18:3	0.270424	0.965024	0.940334	0.16113	0.553196	0.967207	0.580605	0.203802	0.37322	0.232043	0.464422	0.346049	1.88828	0.201009	0.173096	0.331178
	PE 18:0_22:5	0.469778	0.513643	1.04528	0.026101	2.42908	0.968269	0.507938	1.26207	0.55365	1.56346	0.384105	0.810364	1.28048	0.361525	0.353149	0.209508
	SM 18:2;2O/24:3	0.410774	0.317593	0.634258	0.286327	0.485376	0.497382	0.268314	0.189541	0.34004	0.276533	0.44577	0.321665	0.291716	0.47408	0.517825	0.468057
	DG 18:1_20:4	6.2195	17.6864	44.4833	3.93905	19.1842	16.7054	3.02569	9.87383	9.89941	17.0144	13.8516	8.35048	8.09915	5.51679	4.19192	5.56859
	FA 16:0	861.975	787.727	817.435	725.609	884.218	902.713	694.741	956.46	1041.27	1068.27	794.096	886.44	1029.35	824.313	701.66	837.991
g	alpha-ktoglutarate
	EVHD	fav EVAML	int EVAML	adv EVAML
	3.37581	1.15506	0.26676	3.15066
	0.99201	0.82491	1.60464	0.94161
	2.91366	0.79866	0	2.55771
	1.50636	0.92661	1.26861	7.93448
	1.76991	0.299477	1.36281	2.33076
	1.64871	0.92496	0.60876	1.52661
	1.89936		13.2296	3.33396
	2.10396		1.19601	1.55748
	2.16581		0.82026	1.42641
	0.811643		2.78781	1.39665
	1.38714			0
	0.141977

## Sheet: Figure 6
a		vehicle											fav EVAML										int EVAML								adv EVAML
	ROShi MITOlo	8.29	40.94	48.2	17.59	19.48	16.7	44.85	9.11	52.31	7.27	0.34	27.13	29.69	11.37	19.4	41.12	25.24	56.97	25.18	20.43	0.14	15.75	19.54	21.77	15	14.12	5.02	31.73	12.15	11.22	18.83	28.84	40.35	20.73	0.07	0.15	0.06
	ROShi MITOhi	91.38	58.97	44.15	79.19	75.58	83.1	55.13	90.4	47.61	92.6	3.27	64.59	61.76	84.42	72.19	54.17	74.7	43	74.76	79.5	0.04	78.61	68.71	68.3	74.39	77.46	93.06	68.2	87.22	80.87	71.95	64.45	52.71	69.69	0.08	0.08	0.23
	ROSlo MITOhi	0.23	0.02	4.27	2.82	4.05	0.18	0.01	0.46	0.06	0.14	85	5.96	5.69	3.87	6.87	2.48	0.05	0.02	0.05	0.06	82	4.9	9.31	7.42	7.64	7.42	1.85	0.05	0.59	7.17	7.94	4.78	3.59	7.9	89	78	98
b		vehicle											fav EVAML										int EVAML								adv EVAML
	ROShi GSHlo	16.25	12.11	14.75	16	17.67	21.65	16.52	31.88	15.94	17	32	13.06	19.43	15.17	15.82	24.78	17.52	27.72	11.45	18.14	3.67	12.86	11.66	14.73	22.98	13.72	6.53	11.14	10.62	12.82	18.84	14.79	16.01	13.64	5.12	18	2.71
	ROShi GSHhi	66.68	80.38	73.26	68	71.48	76.15	68.72	65.26	76.52	75	64.34	69.12	60.64	75.94	67.05	62.36	74.59	65.25	79.71	70.76	18	74.45	65.03	64.62	57.75	72.45	69.68	82.36	78.02	72.04	62.01	70.63	67.03	68.13	30	39	26
	ROSlo GSHhi	9.14	1.7	4.59	5	8.61	1.46	11.96	1.75	6.65	5.26	2	69.12	60.64	75.94	67.05	62.36	74.59	65.25	79.71	70.76	47	74.45	65.03	64.62	57.75	72.45	69.68	82.36	78.02	72.04	62.01	70.63	67.03	68.13	30	39	26
c		vehicle											fav EVAML										int EVAML								adv EVAML
	GSHhi MITOlo	0	0	0	0	0	0.61	1.49	0.41	0.85	0.51	1.33	0	0	0	0	0	1.04	2.28	1.23	0.91	0.88	0	0	0	0	0	0.59	1.17	0.78	0	0	0	0	0	0.62	0.8	0.07
	GSHhi MITOhi	0	0	5.24	12.12	6.7	8.09	5.43	11.39	2.24	13.42	13.7	4.84	3.6	7.28	4.89	2.69	9.27	3.05	10.6	5.69	9	8.82	4.51	5.21	2.67	7.12	25.93	7.58	31.5	4.8	2.75	4.86	3.82	5.4	10.27	5.9	16
	GSHlo MITOhi	98.47	90.31	82.96	83.38	89	83.94	68.26	84.86	67.09	83.2	80	87.95	90.81	91.11	89.55	88.22	77.99	67.09	77.5	85.15	83	88.43	92.98	90.92	93.05	90.12	72.12	77.84	63.07	93.29	93.14	89.95	85.99	90.79	85	86	83
d		Vehicle											fav EVAML								int EVAML						adv EVAML
	ROShi MITOlo	16	16	7.62	23	12	5.98	14	1.97	3.62	0.42	4	24	7.8	3.68	12	1.5	0.77	1.62	1.58	9	27	0.6	3.91	0.3	3.27	15	15	6.02	15.19	23	24	4.13	0.7	2
	ROShi MITOhi	17	20	27	32	30	34	29	8.7	17.3	15	8	16	22	7.9	21	5.4	4.01	13	14	1.35	0.79	6.27	12.41	16	12	8	14	20	15.29	11	24	12.36	3.39	14
	ROSlo MITOhi	29	31	52	21	52	54	43	81	70	75	48	19	59	76	46	88	91	63	70	4.86	0.49	86	76	73	57	21	36	64	52.4	15	36	73	90	60
e		Vehicle											fav EVAML								int EVAML						adv EVAML
	ROShiGSHlo	75	72	74	74	86	78	70	70	77	56	54	35	69	56	49	24	27	49	30	72	66	72	57	28	31	67	62	76	65	58	75	74	16	22
	ROShiGSHhi	21	24	17	23	1.79	4.81	9	17	15	6	7	59	21	12	2.49	1	0.88	13	15	18	25	13	32	21	20	30	34	18	29	20	16	16	5.2	35
	ROSloGSHhi	0.95	0.64	0.29	0.02	0.11	1.06	3	4.43	2.75	1.65	1	0.52	0.12	2.79	3.26	8.13	3.71	2.14	3	3	0.07	1.97	2.19	8	8	0.56	0.42	2.56	3.23	7	3.1	1.73	31	18
f		Vehicle											fav EVAML								int EVAML						adv EVAML
	GSHhi MITOlo	0.3	0.26	0.6	1.4	0.06	0.11	1.54	1.2	1.29	4.13	2.6	0.9	1.12	0.62	0.8	0	0.01	2.53	4.8	0.32	2.21	1.09	2.21	2.14	1.95	0.3	0.21	1.55	3.6	1.02	4	1.24	0	7.14
	GSHhi MITOhi	4.04	4.22	18	25	1.22	11.64	19	11.32	8.88	9.83	8.39	64	23	9.35	22	4.14	1.83	11.16	10.62	0.53	29	6.68	18	28	15.9	1.8	3.3	10.98	17.86	31	46	9.94	22	41.61
	GSHlo MITOhi	77	79	75	67	94	82	59	84	86	74	78	29	62	72	73	92	96	73	57	35	51	89	76	58	67	61	74	83	69	62	30	83	72	37
g								h
	Vehicle	EVAML	fav EVAML	int EVAML	adv EVAML				days	PBS					MOLM-13+ adv EVAML					MOLM-13+int EVAML					MOLM-13+fav EVAML
	33.9	32	32	44	52				6	53100	20700	14700	16400	28600	32900	51100	52500	109000	48900	15600	17600	20700	4370	3490	3940	10800	5400	4060	4180
	30.91	53	53	50.98	32.89				8	445000	389000	312000	175000	160000	435000	537000	643000	998000	8400	74500	120000	5290	16800	10700	8380	37800	4310	4690	4480
	33	44	49	49	38				11	4460000	2080000	1320000	1120000	1590000	4060000	9320000	9530000	17400000	13300000	832000	1430000	1630000	574000	60900	15000	651000	4850	45200	30900
	32.81	50.98		42.39	50.96				13	13800000	8390000	7270000	5620000	5940000	46000000	88500000	84200000	87900000	27100000	4450000	9570000	245000	1230000	1550000	92300	5130000	9170	643000	310000
	40	52			57				18	50200000	28900000	27100000	32100000	63600000	136000000	556000000	181000000	180000000	73300000	30200000	38000000	43700000	35000000	8650000	1460000	12400000	142000	4870000	1220000
	48	32.89
		49
		49
		42.39
		38
		50.96
		57

## Sheet: Figure 7
a	ROShi MITOlo	ROShi MITOlo		ROShi MITOhi	ROShi MITOhi		ROSlo MITOhi	ROSlo MITOhi		ROSlo MITOlo	ROSlo MITOlo			b	ROShi GSHlo	ROShi GSHlo		ROShi GSHhi	ROShi GSHhi		ROSlo GSHhi	ROSlo GSHhi		ROSlo GSHlo	ROSlo GSHlo		c	GSHhi MITOlo	GSHhi MITOlo		GSHhi MITOhi	GSHhi MITOhi		GSHlo MITOhi	GSHlo MITOhi		GSHlo MITOlo	GSHlo MITOlo
	Vehicle	EVAML		Vehicle	EVAML		Vehicle	EVAML		Vehicle	EVAML				Vehicle	EVAML		Vehicle	EVAML		Vehicle	EVAML		Vehicle	EVAML			Vehicle	EVAML		Vehicle	EVAML		Vehicle	EVAML		Vehicle	EVAML
	0.19	0.6		45	59		53	38		0.433	2.03				89	55		6.36	41		0.41	1.41		3.76	1.26			0.23	3		3.95	30		91	57		3.92	9.08
	0.47	0.79		56	68		41	30		1.16	0.5				79	65		18	33		0.72	0.57		1.69	0.8			0.99	1.78		10.97	23		80	69		7.07	5.19
	0.57	0.54		85	67		13	30		0.36	1.27				72	75		26	2.09		0.08	1.17		0.59	21			0.9	0.09		17	3.27		78	95		3.43	0.96
	0.32	0.63		88	70		10	27		1.1	1.37				89	49		3.23	48		0.5	1.06		6.7	1.17			0.08	2.5		3.85	37		95	54		0.82	6.25
	0.94	2.94		81	92		16	2.86		1.42	1.6				85	24		1.99	74		0.68	0.32		11.6	0.32			0.07	4		2.78	67		96	21		1.11	7.31
	0.44	0.3		84	55		14	43		0.48	1.1				86	63		4.88	2.17		0.75	1.2		7.65	32			0.02	0.06		6	3.59		93	95		0.31	0.89
	0.66	0.29		61	34		37	63		0.99	1.37				82	78		9	13		0.44	1.64		7.06	5.76			0.22	1.63		8	7.9		84	79		6.95	10
	4.36	1.64		43	97		45	0.68		6.5	0.19				78	20		0.4	79		0.3	0.12		20	0.19			3.81	5.45		15	67		74	25		7.13	2.06
	1.53	2.2		35	96		57	0.51		6	0.65				70	54		0.18	44		0.18	0.22		29	0.79			0.9	0.5		5.5	46		84	52		8.54	1.34
	5.8	0.29		30	28		49	69		14	2.31				71	14		19	33		1.8	5		6.86	10			2.27	13		3.04	30		72	30		22	25
	3.16	5.08		24	15		67	75		4.8	4.82				87	39		10	40.48		0	5.41		1.54	15			1.9	13		15	41		76	28		5	16
	0.27	3.35		50	25		48	66		0.8	5.12				76	80		21	14		0.65	1.15		1.37	4			1.2	4.34		12	73		79	16		6.99	6.07
	0	2.19		25.97	43		56.49	45		17.53	8				53	83		26	2.95		4	0.83		15	12			24	3		31	30		17	59		26	6.9
	4.19	0		10.86	35		49.41	52		35.53	12.52				49.91	35.84		26.84	45.06		8.2	9.55		15.05	9.55			3	1.5		30	11		48	80		17	6.35
		2.26			8.57			68.03			21.23					46.66			20.36			9.3			13.68				3			16			68			11
		2.99			8.8			59.12			29.07					60			17			5.39			16.48				12			36			32			19
		1.47			53			40			4.79					66			1.14			0.63			31				0.16			1.8			96			1.47
		0.4			27			71			0.55					45			0.7			1.63			51				0.03			22			77			0.42
		4.32			31.87			55			8					91			7.45			0			0.77				3.19			9			78			8.99
		0			15			69			15.11					37			64.82			2.46			0.35				13			46			27			12
		0			67			31.09			1.3					44			50.88			3.76			1.22				22			21			21			34
		0			60.44			37.45			2.11					64			19			7.56			8.6				1.8			57			34			6.41
		2.74			13.18			67.43			16.66					45.29			29.15			9.24			16.31				3			24			53			18
		4.29			9.88			42.43			43.4					60			20.24			4.55			15				0			53			43			2
d		vehicle																		EVAML
	ROS	1	1	1	1	1	1	1	1	1	1	1	1	1						0.198341	0.672358	0.867781	0.220416	0.085149	0.09214	0.728387	1.02319	1.0835	1.40868	0.801757	0.698191	0.938729	0.227532
	MITO	1	1	1	1	1	1	1	1	1	1	1								3.49053	1.06858	2.72708	2.00179	1.07341	0.959144	0.963412	1.33256	1.095	1.085	0.858911	1.33779
	GSH	1	1	1	1	1	1	1	1	1	1	1	1							0.680217	0.658485	0.337087	0.018625	0.394144	1.05747	4.83333	2.77513	1.63227	1.16138	2.92495	1.76374	1.2
e		fav																intermediate																adv
	ROShi MITOhi	59	68	67	70	92	55	34	97	96								28	15	25	43	35	8.57	8.8										53	27	31.87	15	67	60.44	13.18	9.88
	ROSlo MITOhi	38	30	30	27	2.86	43	63	0.68	0.51								69	75	66	45	52	68.03	59.12										40	71	55	69	31.09	37.45	67.43	42.43
f	Vehicle	RSL3	EVAML	RSL3+EVAML
	1	0.926679	1.28282	1.23273
	1	0.753069	1.25887	0.906747
	1	0.889895	1.25887	1.03891
	1	0.624448	1.43779	0.875337
	1	0.920245	1.18773	1.01472
	1	0.818792	1.07942	0.834452
	1	0.920245	1.15092	0.976687

## Sheet: Figure 8 
a	Time (minutes)	Vehicle							AML EVs
	1.53	22.03	38.75	66.4	32.9	26.25	73.73	107.91	55.87	34.26	85.11	93.15	35.63	93.78	106.95	53.7	160.74	130.31	146.31
	8.04	21.26	37.38	67.61	33.27	24.93	67.18	103.75	53.25	31.95	83.32	91.88	34.95	88.1	101.36	51.27	149.14	121.55	141.67
	14.54	21.25	37.95	68.84	33.22	23.82	64.1	95.77	54.02	29.44	84.47	93.1	35.01	84.13	97.63	48.78	140.4	120.24	128.34
	21.13	11.47	19.62	48.56	15.34	11.85	42.73	58.68	26.44	16.92	107.33	85.18	19.27	58.66	71.37	36.5	92.79	69.7	74.74
	27.65	11.44	20.12	37.78	16.41	12.1	30.71	72.06	26.09	16.13	93.38	73.61	16.73	43.56	55.05	29.4	97.75	82.51	82.94
	34.16	12.09	20.03	35.23	16.75	11.31	31.95	62.8	26.25	16.55	85.59	66.65	17.09	40.37	50.22	27.71	102.33	87.46	82.83
	40.75	21.36	52.32	159.42	57.65	30.51	78.92	98.34	96.12	37.84	142.6	168.2	62.67	85.52	115.41	56.68	125.69	111.32	99.73
	47.26	17.73	47.89	120.34	43.1	23.57	53.97	80.76	75.29	34.43	123.09	139	47.33	57.94	82.44	38.21	94.4	88.5	76.59
	53.78	15.23	41.59	99.25	35.01	19.33	42.23	71.59	64.06	30.32	145.45	131.08	37.11	46.22	64.17	32.36	90.24	83.03	72.41
	60.37	5.09	11.84	18.05	5.66	2.31	15.11	22.78	13.84	8.07	38.65	15.15	5.48	17.75	21.35	12.7	46.7	28.29	30.97
	66.88	5.41	12.1	21.38	6.17	4.45	14.75	29.26	13.68	9.85	26.95	18.88	6.2	18.6	21.53	13.3	49.04	38.19	37.57
	73.4	5.87	11.74	21.54	5.4	3.22	14.31	29.83	13.09	8.56	26.67	19.2	5.57	17.08	20.73	12.87	52.32	38.07	37.98
		Vehicle							EVAML
b	Basal	16	26	25.395	28	22	50	73	41		28.9	38.975	30	67	77	36	94	92	97
	Max Resp	16	41	70.68	52	28	65	76	83	30	59.39	76.52	57	68	95	44	79	83	69
	SRC	0	14	45.285	24	7	15	3	42	8	30.485	37.55	28	1	18	8	0	0	0
	ATP Prod	10	18	16.805	18	13	33	37	28	13	0	13.225	18	44	47	21	48	51	54
c	Time (minutes)	Vehicle								AML EVs
	1.53	314.57	260.36	103.84	387.12	244.01	192.22	156.32	263.9	205.11	184.77	162.32	393.8	432.01	293.42	199.37	302.34	276.64	258.66	284.3	250.73	301.69	312.15
	8.04	312.37	263.56	92.33	306.23	239.6	183.55	154.2	258.09	200.94	182.55	166.06	300.07	344.27	288.86	190.61	292.33	279	255.72	285.6	239.4	286.46	307.32
	14.54	313.38	263.8	90.89	308.46	247.53	192.44	154.65	257.96	202.24	193.23	172.69	297.71	333.54	289.28	189.54	291.92	286.71	264.75	297.2	238.57	291.93	309.25
	21.13	88.75	101	41.33	328.29	80.1	73.39	66.88	106.37	136.24	91.07	126.97	283.46	262.74	118	98.54	115.05	109.28	143.61	104.31	95.04	110.56	255.94
	27.65	89.4	110.32	45.69	291.82	77.32	72.32	55.87	111.21	92.22	81.49	87.01	271.32	229.58	101.1	73.52	97.82	102.98	108.9	101.62	104.03	119.09	187.2
	34.16	94.42	127.2	46.66	288.34	83.12	76.65	56.93	125.26	80.73	87.71	87.54	272.71	229.38	102.65	79.09	98.15	109.23	113.06	106.75	117.38	141.85	171.37
	40.75	284.53	220.6	16.54	284.4	217.7	228.95	229.37	317.54	330.55	315.58	233.37	226.84	249.98	332.53	285.52	325.15	238.69	266.31	233.31	257.73	242.69	469.56
	47.26	226.21	213.16	17.57	278.2	183.35	170.3	169.99	261.49	228.35	238.6	161.24	214.31	227.38	262.69	231.77	281.94	214.8	253.43	160.97	191.23	181.02	351.38
	53.78	229.84	238.52	24.47	279.29	184.91	163.11	164.85	260.36	224.42	228.57	155.23	222.91	231.15	267.63	239.52	291.97	214.17	262.96	168.9	181.05	191.3	330.38
	60.37	90.59	107	30.52	227.11	59.37	51.71	56.62	55.26	70.19	48.37	55.96	123.26	112.67	137.78	80.03	123.19	68.09	67.7	60.7	54.89	66.21	60.27
	66.88	65.76	90.08	29.48	139.79	52.01	45	43.24	50.29	54.05	51.83	49.75	115.59	109.16	79.08	60.94	78.61	62.47	69.59	54.23	49.37	58.36	53.38
	73.4	60.89	90.2	28.93	122.34	49.86	42.25	40.08	49.3	48.17	48.36	48	105.72	104.39	69.95	52.93	68.76	60.61	64.34	54.57	48.04	60.63	54.75
d		Vehicle								AML EVs
	Basal	158	43	62	186	198	150	115	209	154	145	125	192	229	137	85	139	226	200	243	191	234	195	256
	Max Resp	140	37	0	162	168	187	189	268	282	267	185	121	146	164	145	160	178	202	179	210	184	446	416
	SRC	0	0	0	0	0	37	75	60	128	122	61	0	0	27	60	21	0	2	0	19	0	251	160
	ATP Prod	140	41	50	20	170	120	99	152	122	112	86	26	104	118	73	121	184	156	196	144	181	157	138
e	Time (minutes)	Vehicle					PB EVAML
	1.54	25.28	6.78	16.2	17		27.81	29.24	22.96	16.08	17.95	15.83
	8.05	23.72	6.39	15	15		27.09	28.67	22.42	15.71	17.26	15.18
	14.55	23.85	7.04	14.43	13		27.37	29.06	22.64	16	17.21	15.18
	21.17	6.61	4.57	5.64	6		7.78	8.75	6.75	12.83	6.49	5.29
	27.67	6.89	6.08	5.76	6		8.21	9.7	7.34	10.87	6.76	5.56
	34.18	7.71	6.22	5.69	6		8.48	10.22	7.76	10.37	6.95	6.01
	40.8	32.27	6.59	22.37	19		32.93	36.1	38.08	34.43	36.84	26.71
	47.34	21.81	5.2	13.26	14		24.35	25.46	24.09	24.06	15.91	15.51
	53.85	24.56	5.43	11.91	12		27.14	28.06	25.26	21.24	14.38	14.04
	60.44	11.13	2.88	4.7	5		13.55	15.86	12	6.71	6.38	5.93
	66.95	9.53	3	4.72	5		10.75	13.28	9.91	6.57	5.87	5.24
	73.46	8.42	2.92	4.78	5		10.09	12.49	8.88	6.04	5.52	5.22
f		Vehicle						PB EVAML
	Basal	15	4	10	6			10	17	14	17	12	10
	Max Resp	24	4	18	17			28	23	29	24	31	21
	SRC	8	0	8	9			18	6	15	7	20	12
	ATP Prod	17	2	9	10			6	20	16	20	11	10
g		Gluco dep							FAO & AAO capacity
	Vehicle	100	87.28	100	84.29				0	12.7193	0	15.7091
	EVAML	98.15	100	96.1212	100	100	98.1777	98.3848	1.85366	0	3.87881	0	0	1.82234	1.6152
h		Mito dep (%)							Glyco cap (%)
	Vehicle	0	0	11.1355	0				100	100	88.8645	100
	EVAML	40.0493	0	84.7356	100	47.3096	20.109	0	59.9507	100	15.2644	0	52.6904	79.891	100

## Sheet: Samples used for the study
UPN	ELN_2022	WBC (x 109/L)	EV profiling by MACSplex	EV isolation for in vitro studies	AML with CD34+ used for staining on whole blood or separated for in vitro studies	Metabolic profile (SCENITH) on whole blood (CD34+ cells)	Metabolic profile (REDOX profiling) on whole blood (CD34+ cells)	Metabolomic and Lipidomic on EVs
ID_1	adv	16.43	Y	Y	Y	Y	Y	Y
ID_2	adv	1.19	Y	Y	Y	Y	Y	Y
ID_3	adv	1.63	Y	Y	Y	Y	Y
ID_4	adv	18.58	Y	Y	Y	Y	Y
ID_5	adv	10.45	Y	Y	Y	Y	Y	Y
ID_6	adv	25.47	Y	Y	Y	Y	Y	Y
ID_7	adv	1.08	Y	Y	Y	Y	Y	Y
ID_8	adv	19.72	Y	Y	Y	Y	Y
ID_9	adv	45.21	Y	Y	Y	Y	Y	Y
ID_10	adv	1.67	Y	Y	Y	Y	Y
ID_11	adv	1.37	Y	Y	Y	Y	Y
ID_12	adv	1.82	Y	Y	Y		Y
ID_13	adv	5.6	Y	Y				Y
ID_14	int	28.8	Y	Y	Y	Y	Y
ID_15	int	10.28	Y	Y	Y	Y	Y	Y
ID_16	int	2.07	Y	Y	Y	Y	Y	Y
ID_17	int	0.94	Y	Y	Y	Y	Y	Y
ID_18	int	2.53	Y	Y	Y	Y	Y	Y
ID_19	int	27.48	Y	Y	Y	Y	Y	Y
ID_20	int	2.9	Y	Y	Y	Y	Y
ID_21	int	0.73	Y	Y	Y		Y	Y
ID_22	int	20	Y	Y	Y		Y	Y
ID_23	int	164.1	Y	Y				Y
ID_24	int	1.79	Y	Y	Y	Y		Y
ID_25	int	1.69	Y	Y	Y	Y
ID_26	int	11.4	Y	Y				Y
ID_27	low	7.2	Y	Y	Y	Y	Y	Y
ID_28	low	5.3	Y	Y	Y	Y	Y	Y
ID_29	low	115.57	Y	Y	Y		Y	Y
ID_30	low	1	Y	Y				Y
ID_31	int	11.15	Y	Y	Y		Y
ID_32	int	3.59	Y	Y	Y		Y
ID_33	int	2.87	Y	Y	Y	Y	Y
ID_34	adv	10.09	Y	Y
ID_35	int	0.91	Y	Y	Y	Y
ID_36	int	2.05	Y	Y	Y	Y
ID_37	low	31.94	Y	Y
ID_38	adv	7.68	Y	Y
ID_39	adv	2.04	Y	Y	Y
ID_40	low	111.05	Y	Y	Y
ID_41	low	N/A	Y	Y				Y
ID_42	adv	26.57			Y		Y
ID_43	adv	2.45			Y		Y
ID_44	adv	2.28					Y
ID_45	adv	3.22			Y		Y
ID_46	adv	9.78			Y		Y
ID_47	adv	5.89			Y		Y
ID_48	adv	1.07			Y		Y
ID_49	adv	1.7			Y		Y
ID_50	adv	1.87			Y	Y	Y
ID_51	adv	2.38			Y		Y	Y
ID_52	int	9.01			Y		Y
ID_53	int	0.96			Y		Y
ID_54	int	19.34			Y		Y
ID_55	int	1.88			Y		Y
ID_56	int	3.18			Y		Y
ID_57	int	1.06			Y		Y
ID_58	int	1.26			Y		Y
ID_59	int	6.61			Y	Y	Y
ID_60	int	0.98			Y	Y	Y
ID_61	int	25.07			Y		Y
ID_62	int	1.76			Y		Y
ID_63	int	0.78			Y	Y	Y
ID_64	int	0.97			Y		Y
ID_65	int	2.23			Y		Y
ID_66	low	22.46			Y		Y
ID_67	adv	2.77		Y
ID_68	int	3.64		Y				Y
ID_69	adv	22.18		Y
ID_70	adv	2.68		Y
ID_71	low	4.95		Y				Y
ID_72	low	145.3		Y				Y
ID_73	int	68.2		Y				Y
ID_74	low	2		Y				Y
ID_75	adv	235		Y				Y
ID_76	low	3.6		Y				Y
ID_77	adv	88.63		Y				Y
ID_78	int	204.43		Y				Y
ID_79	adv	12.3		Y				Y
ID_80	int	178		Y				Y
ID_81	low	262.49		Y				Y
ID_82	adv	340		Y
ID_83	adv	37.04			Y		Y
ID_84	adv	7.63			Y		Y
ID_85	adv	38			Y		Y
ID_86	adv	1.25			Y		Y
ID_87	adv	1.82			Y		Y
ID_88	adv	2.66			Y		Y
ID_89	int	3.64			Y		Y
ID_90	int	280			Y
ID_91	int	3.5			Y		Y
ID_92	adv	1.14			Y		Y
ID_93	adv	20.51
ID_94	int	9.12			Y		Y
ID_95	adv	2.9
ID_96	low	0.96			Y		Y
ID_97	adv	2.9			Y	Y
ID_98	low	1.9			Y	Y
ID_99	low	31.94			Y	Y
ID_100	adv	19.29			Y	Y
ID_101	adv	2.21			Y	Y
ID_102	adv	3.42			Y	Y
ID_103	adv	3.74			Y	Y
ID_104	adv	10			Y	Y
ID_105	adv	26.85			Y	Y
ID_106	adv	324.78			Y	Y
ID_107	adv	1.58			Y	Y
ID_108	adv	35.03			Y	Y
ID_109	low	1.27			Y	Y
ID_110	low	53.15				Y
ID_111	int	1.23			Y
ID_112	int	67.68			Y
ID_113	int	2.61			Y
ID_114	int	21.02			Y

## Sheet: MS Raw DATA (lipidomic)
Annotation	Adduct	annotation level	Formula	average m/z	reference	delta ppm	Total Score	MS1 isotopic spectrum	MS/MS	AML-02	AML-03	AML-06	AML-07	AML-08	AML-09	AML-10	AML-11	AML-12	AML-13	AML-14	AML-15	AML-16	AML-17	AML-18	AML-19	HD-02	HD-03	HD-04	HD-05	HD-06	HD-07	HD-08	HD-09	HD-10	HD-11	HD-13	HD-14	HD-16	HD-17	HD-18	HD-19	HD-20
Cer 16:1;2O/23:0	[M+CH3COO]-	MS2	C39H77NO3	666.604	666.604	0.915086	100	666.60645:156158 667.6098:135442 668.61316:0	52.56294:52 59.01584:3065 59.08144:204 59.11396:128 59.17676:59 59.38332:65 61.02108:123 61.98677:467 62.01092:152 62.04018:53 80.034:258 139.01816:261 139.11351:78 168.9834:216 204.10585:100 209.18271:148 209.59082:51 210.18239:260 223.21165:381 223.28194:89 223.65913:70 235.20267:666 236.21451:90 237.19939:143 238.21179:167 240.24043:126 240.27213:75 241.23221:63 263.23874:230 274.11404:161 275…	0.819693	3.46709	1.72514	3.21893	1.516	8.20397	1.08303	2.78077	6.4372	1.69301	1.83552	2.13997	2.424	3.84908	5.31184	1.66766	3.3742	7.14451	6.52021	4.77755	8.25066	3.64662	2.40701	2.4879	1.60392	4.09735	4.92492	5.35888	0.607206	8.36211	1.29961	3.42599	15.1109
Cer 18:0;2O/23:0	[M+CH3COO]-	MS2	C41H83NO3	696.656	696.651	6.66044	100	696.65259:120018 697.65594:108661 698.6593:35532	51.71621:50 53.90803:51 58.0281:274 59.0166:1800 59.06524:132 59.08408:95 59.53222:64 59.75161:77 61.98633:561 70.33183:157 79.12171:50 83.05376:287 89.89539:80 113.15488:58 117.50822:51 118.96711:258 119.95038:110 120.7606:59 122.97289:119 123.01514:52 139.01013:269 139.06654:57 146.70183:53 152.73474:54 157.07687:266 157.14221:68 157.19005:78 158.96674:271 175.10487:51 191.49338:58 199.91063:51…	1.04717	1.96781	1.13756	3.43025	1.94941	5.48461	1.11125	1.97057	4.34391	2.37294	2.97234	2.18504	3.04778	3.88679	4.93244	3.61175	2.68657	2.39536	6.83382	2.44259	5.7674	3.15796	3.03415	2.41126	2.06377	2.52356	4.77543	6.3223	2.24048	6.24303	5.23874	2.81217	9.86898
Cer 18:0;2O/24:0	[M+CH3COO]-	MS2	C42H85NO3	710.667	710.667	0.168856	100	710.66754:342905 711.67089:314913 712.67425:86857	41.9962:242 42.01191:118 42.03541:194 42.0567:78 57.97296:231 58.44041:281 59.01431:5295 59.08007:448 59.10024:160 59.13319:74 59.1559:91 59.17258:121 59.20626:58 59.2564:65 60.49737:63 61.98793:375 62.86621:68 71.34897:108 110.97897:51 117.42262:53 118.96204:59 124.28821:82 132.19635:50 132.96562:122 168.99605:95 182.2513:267 198.88353:64 237.22041:79 239.2399:864 239.53275:50 240.22673:103 240.…	2.7237	4.19728	2.0413	6.21575	4.58404	11.4022	2.03995	3.8855	10.4569	5.24858	6.37992	3.0866	8.48745	7.69651	9.38889	8.44977	4.39968	8.0624	12.3802	5.38188	9.39031	6.45214	5.90719	4.99821	4.33666	4.68622	7.72639	12.8424	6.02571	12.2317	9.79605	7.89113	20.9766
Cer 18:0;3O/24:0	[M+CH3COO]-	MS2	C42H85NO4	726.662	726.662	1.00459	100	726.66034:112238 727.66369:107217 728.66705:46801	59.01338:535 59.07483:70 61.98782:584 62.05752:53 83.01035:178 86.06535:51 94.98009:585 108.40159:60 133.00664:52 161.01111:62 195.55643:83 234.94174:55 238.8591:87 245.40062:77 267.2269:424 268.24454:65 279.21454:217 309.27234:149 316.2688:130 345.85272:80 349.3414:179 358.01114:166 366.36743:160 366.41507:93 367.35175:988 367.46823:68 367.52072:55 368.03629:62 368.36301:218 368.4147:115 368.591…	1.79069	2.79942	1.65491	3.37897	1.63847	3.76674	1.51137	2.43156	5.31595	2.90713	4.69244	1.91914	3.03498	2.65981	4.48103	2.84384	2.3986	3.42267	3.51832	2.89441	4.9199	2.81327	1.89767	2.2857	2.24815	2.63036	4.39072	5.26616	2.21016	3.82879	5.13978	2.82995	7.33082
Cer 18:0;3O/24:1	[M+CH3COO]-	MS2	C42H83NO4	724.645	724.646	1.76638	100	724.64563:68379 725.64898:64438 726.65234:15785	41.17153:51 58.45449:55 59.21259:62 60.80009:55 61.98925:547 62.04857:75 80.35537:50 81.56794:51 88.21061:54 106.61552:53 125.10003:133 128.95187:134 130.93402:263 169.97914:262 172.89638:82 225.20537:99 250.21507:264 250.26004:58 255.04604:56 255.21898:62 265.96878:51 267.22595:349 267.311:64 267.52509:74 268.07285:50 268.25372:97 268.30914:73 269.24673:136 278.995:185 279.03558:144 280.495:95 3…	1.47713	1.8622	1.1618	3.08448	1.23983	2.12	0.950139	1.67127	2.38879	0.972225	1.85973	1.28686	1.38708	2.05844	1.92958	2.12702	1.4079	1.48302	2.34802	1.55986	2.35964	1.47187	1.23165	2.53486	1.33534	1.4462	2.05503	2.16419	1.17663	2.08018	2.42301	2.11591	3.09418
Cer 18:1;2O/16:0	[M+CH3COO]-	MS2	C34H67NO3	596.525	596.526	2.04518	100	596.52563:346609 597.52898:153946 598.53234:41126	58.0308:268 59.01363:3846 59.08159:263 59.10288:124 59.12257:53 59.19458:56 59.26843:52 59.29562:60 59.52565:83 59.69717:80 60.02054:482 60.42313:78 61.98861:311 96.04062:258 101.95892:278 128.73039:56 183.93237:229 184.05882:57 237.21754:1419 238.22333:195 238.27245:73 239.23958:263 244.8918:131 250.26169:231 252.22684:74 253.23296:90 254.24498:342 254.85823:72 255.09599:52 255.239:230 255.39163…	5.51788	5.28564	3.46414	11.5727	3.72181	7.9958	1.28394	8.66105	7.87533	4.42509	5.15233	5.56397	4.49157	9.18159	30.3787	22.6764	3.94849	3.9752	6.03843	2.90308	5.83958	3.98723	2.53951	3.3744	2.87261	3.31313	6.85315	6.9131	2.06205	7.8701	8.4776	7.70462	15.7567
Cer 18:1;2O/22:0	[M+CH3COO]-	MS2	C40H79NO3	680.621	680.62	1.79248	100	680.62177:1431841 681.62512:1451327 682.62848:0	41.00528:273 41.03793:57 41.07512:64 41.99728:199 42.03536:505 42.08773:54 43.01881:204 43.55163:62 43.57304:76 45.49022:84 45.99081:160 46.01648:56 46.03733:56 48.75374:50 57.97511:186 58.00656:442 58.0556:126 58.09089:60 58.36713:66 58.51331:68 59.01382:29009 59.08046:2510 59.10503:877 59.12121:621 59.17718:430 59.2417:291 59.28716:240 59.30795:245 59.36311:168 59.40532:152 59.44255:119 59.4754…	15.5526	37.3043	21.9873	43.5727	18.6128	67.975	12.1695	39.4867	67.6984	28.6129	35.5007	21.2522	27.7018	42.3918	3.29433	33.9624	23.8211	58.1956	46.9234	30.3881	54.4903	29.5977	22.4955	29.2478	18.3058	34.1893	50.1214	53.8762	19.4197	59.7942	1.85873	38.0171	90.8278
Cer 18:1;2O/24:0	[M-H]-	MS2	C42H83NO3	648.633	648.63	4.81014	100	648.63153:114292 649.63488:101438 650.63824:23927	46.38048:58 47.55207:51 55.94079:51 59.52669:58 64.99251:55 68.25208:52 70.27436:63 77.90361:54 78.57124:57 79.85226:56 88.07241:51 88.68999:78 91.16713:52 105.91581:146 105.94324:63 106.03552:50 110.77176:61 112.18668:58 116.96549:172 125.05428:66 134.08508:55 138.49492:56 138.73828:54 144.55846:53 146.32536:59 146.42105:50 149.69977:58 151.8148:58 152.41843:52 154.39569:54 159.62721:54 165.7097…	46.8008	117.889	69.8061	129.38	57.9466	182.509	42.6266	109.813	183.258	100.456	168.339	83.7608	115.029	144.815	183.351	113.568	65.8865	144.203	133.651	81.7934	145.214	90.0241	71.0169	84.1062	67.5429	105.538	151.559	161.318	70.7774	186.486	114.694	131.662	272.757
Cer 18:1;2O/24:1	[M-H]-	MS2	C42H81NO3	646.614	646.614	0.371164	100	646.61542:52667 647.61877:28279 648.62213:6026	41.79967:58 41.99902:258 42.04174:66 42.2021:50 46.83977:56 47.94519:70 50.09917:63 54.84248:54 57.31538:51 59.00667:174 59.0442:67 62.84821:59 64.93205:51 67.79251:55 68.03039:62 69.07115:66 82.18164:54 85.86208:55 87.7123:51 91.55004:64 93.11584:52 95.05621:151 96.95467:52 97.78593:51 110.11376:53 116.78316:53 116.99796:61 124.13688:68 139.54622:50 140.59941:50 147.75455:53 164.73419:57 168.355…	50.4978	64.7455	40.5241	138.734	43.8213	109.39	17.3537	62.0403	76.8716	35.801	55.4201	38.8989	45.3186	84.7451	172.054	86.8188	34.4195	68.3465	66.8919	34.8178	59.7027	35.8721	36.0076	28.1363	26.5751	46.5664	62.5764	52.8463	22.3506	70.5415	39.2548	57.4098	100.219
Cer 18:1;2O/26:0	[M+CH3COO]-	MS2	C44H87NO3	736.684	736.682	1.65607	100	736.68115:121766 737.6845:106864 738.68786:35054	41.99764:96 59.01341:1976 59.0798:173 59.09833:58 61.9875:568 62.0559:59 62.30995:157 62.63211:58 81.53543:127 89.02408:256 89.06273:72 121.46878:65 133.89774:69 168.99016:427 207.26239:97 212.97873:87 213.57063:55 237.2234:696 237.4084:81 237.93111:62 250.2419:72 261.14188:61 263.24301:174 265.25668:70 278.2746:104 285.1503:146 291.25739:180 292.27441:69 294.26776:76 327.30811:146 345.93475:53 3…	1.4239	4.28316	2.19677	2.68578	2.01703	6.97853	1.33755	2.58168	5.94275	3.98939	3.77843	2.00674	2.74589	4.46279	4.4999	0.486141	3.20306	5.28584	5.74994	2.74023	6.19107	4.15283	3.29502	2.75249	2.8936	3.45764	5.20416	5.08175	2.11774	5.25471	3.94391	4.53454	7.59662
Cer 18:2;2O/16:0	[M+CH3COO]-	MS2	C34H65NO3	594.508	594.51	3.28001	100	594.51044:38769 595.51379:19304 596.51715:6596	59.01071:266 75.0088:76 83.04848:163 153.73689:51 160.94298:67 160.96834:61 168.97989:263 169.03738:85 205.80861:94 235.19632:125 235.98524:83 237.22745:672 237.35622:103 238.21608:372 238.29384:56 242.90373:97 243.88818:105 254.2538:92 255.25259:145 261.22345:225 261.33221:66 263.33649:68 264.66779:90 266.26129:151 266.96902:157 267.24942:75 280.25885:449 280.33813:102 280.38571:56 281.26923:421…	0.226765	0.55035	0.304368	0.995421	0.308579	1.3854	0.109786	0.670852	1.08563	0.436317	0.516269	0.435685	0.381603	0.68387	1.60883	0.990083	0.93023	0.768521	0.963025	0.449415	0.96098	0.546454	0.377031	0.53803	0.341886	0.494012	0.886462	0.736871	0.282715	0.919145	1.10607	0.9235	2.18363
Cer 18:2;2O/24:1	[M-H]-	MS2	C42H79NO3	644.599	644.599	0.480919	100	644.59814:4600 645.60149:7963 646.60485:1927	81.95591:163 168.97992:125 169.0132:56 226.14845:81 235.21478:82 261.21793:147 266.85254:53 355.63446:206 364.34967:92 390.35791:150 391.38:219 406.34589:164 406.48001:70 596.56799:74 612.56793:88 644.60742:60	7.37887	14.3523	7.62059	32.2341	6.60505	28.3699	2.78357	10.8734	18.0614	6.31	12.6366	7.06689	7.49476	18.1932	43.1368	16.5432	8.46027	13.4864	15.7349	9.02046	14.0043	7.15299	7.52414	5.88563	4.34114	11.2079	12.795	9.67295	4.74022	17.2536	8.5048	12.1805	25.8534
Cer 19:1;2O/24:1	[M+CH3COO]-	MS2	C43H83NO3	720.652	720.651	0.846457	100	720.651:200487 721.65435:118573 722.65771:41416	54.01392:56 57.9674:266 59.01152:914 59.09978:121 59.19378:70 61.98553:396 64.9958:163 65.01534:59 72.23347:54 136.22372:53 139.00343:52 183.87471:207 205.2061:58 212.97655:317 213.03307:77 215.06119:74 251.23297:318 251.31012:79 252.23608:137 258.2016:52 263.35123:55 277.24854:179 277.43295:52 347.32187:234 348.32111:191 363.29105:59 364.35263:546 364.4429:137 364.51819:59 365.34915:351 366.3301…	2.72257	6.53812	3.28502	7.62157	5.27968	12.7113	1.30504	3.68141	5.30556	3.31547	2.77883	3.292	3.57968	8.43081	17.109	3.35744	4.03773	3.07463	6.73805	3.71224	8.13047	3.57134	4.32418	1.72962	2.48616	4.49227	5.83223	3.92693	2.57547	8.208	5.87434	7.02084	8.99946
Cer 22:0;3O/26:0	[M+CH3COO]-	MS2	C48H97NO4	810.755	810.756	1.35676	100	810.75421:13840 811.75756:12163 812.76092:5929	59.96832:80 61.99207:257 62.05912:87 62.07886:53 96.9752:230 145.05385:236 145.13579:61 152.21669:101 250.705:55 311.28619:266 311.35773:84 384.40253:72 394.38574:86 395.36713:255 420.42068:92 438.40884:84 441.42242:259 451.39804:93 478.44162:221 478.54324:53 479.27707:52 483.2861:221 486.77817:143 489.62537:113 532.88013:123 548.90094:110 685.7074:81 714.68561:210 714.83246:53 718.75751:235 719.…	0.871681	0.689096	0.595948	0.819031	0.59279	0.875374	0.753116	0.718637	0.66305	0.554453	0.60436	0.604494	0.556193	1.08919	0.648548	0.521672	0.569213	1.03242	1.00125	0.544922	0.632514	0.652592	0.525395	0.6197	0.817331	0.756987	0.630335	0.607365	0.307351	0.630156	0.556887	0.433136	0.828511
Cer 25:0;2O/18:0;(2OH)	[M+CH3COO]-	MS2	C43H87NO4	740.672	740.677	7.66866	90.5	740.66821:17483 741.67156:18087 742.67492:0	59.01441:1354 59.05175:259 59.07868:123 59.10348:63 61.98846:208 90.0238:268 94.97859:707 95.04082:111 95.06489:57 95.44485:69 95.50362:132 95.53031:74 95.5892:70 95.61474:55 118.9745:205 136.90948:107 168.98181:203 169.02122:62 202.93205:74 212.97801:263 213.03557:89 213.47662:223 217.53146:60 253.21776:220 253.27412:60 267.92572:74 280.89664:52 290.24759:160 300.90781:141 310.30981:61 326.10254…	0.730382	0.974182	0.700942	0.2823	0.639855	1.35868	0.663683	0.86993	1.26294	0.883565	0.291959	0.842805	0.230461	1.16544	0.122004	0.188958	0.758831	1.17978	1.27201	0.799743	1.31671	0.93058	0.725389	0.798334	0.804935	0.876259	1.14294	1.27287	0.282454	0.155784	0.168195	0.159555	0.297512
DG 11:0_13:0	[M+H]+	MS1	C27H52O5	474.413	474.415	4.23679	99	474.4133:10893 475.41665:4608 476.42001:0	0	0.0757176	0.127299	0.0688053	0.216803	0.0895896	0.155132	0.053626	0.0571582	0.176971	0.116786	0.116148	0.0771606	0.142006	0.0917224	0.114039	0.0777905	0.115404	0.176051	0.0924483	0.227613	0.0874439	0.149898	0.0872041	0.122239	0.0627144	0.0656804	0.149469	0.0547223	0.0681396	0.0733335	0.0754024	0.0604348	0.0095069
DG 13:1_16:3	[M+H]+	MS1	C32H54O5	536.436	536.431	8.98531	94.4	536.43585:119104 537.4392:69396 538.44256:14349	0	1.55699	3.7036	3.10957	2.25273	3.02824	2.26389	1.76052	2.70363	2.87853	2.37277	1.3736	3.68418	6.71618	2.7887	0.205705	0.267102	4.96758	5.11748	2.87729	5.06719	5.44538	5.50233	9.23382	3.20334	2.62454	4.24461	4.85916	2.75171	7.0308	4.03063	1.03327	1.01149	0.299303
DG 14:0_18:1	[M+NH4]+	MS2	C35H66O5	584.522	584.525	5.32056	100	584.52551:13351 585.52886:12494 586.53222:2969	57.07158:67 59.0594:221 69.06935:52 71.08152:160 81.06734:222 83.08605:85 89.05795:83 95.08098:170 105.07156:55 107.08509:108 109.10075:59 123.11289:160 125.12774:63 285.25116:166 313.27704:92 339.29279:170 549.49091:252	1.64679	4.63704	1.82054	2.72512	1.95712	8.13292	0.932093	0.46342	6.19639	3.18506	4.28372	1.73139	1.5442	2.75906	10.968	6.28305	4.05293	7.08189	2.43575	3.08499	5.06704	3.42994	0.440396	0.429984	0.573939	2.58051	3.57547	6.43273	0.132437	2.50572	3.40384	1.20273	8.22665
DG 14:0_18:2	[M+NH4]+	MS2	C35H64O5	582.507	582.509	3.77676	100	582.50739:9207 583.51074:5493 584.5141:1260	59.06538:56 69.06951:76 71.08237:81 79.0485:76 81.06892:53 83.03837:103 83.07834:72 123.10651:69 161.13141:67 285.24817:260 337.26666:328	0.761479	2.31243	0.736858	1.37627	0.863147	6.8746	0.673023	0.387459	4.16494	2.13343	4.47788	0.753854	1.66647	1.41388	7.02713	3.38142	1.92066	2.7987	1.32836	2.46375	2.71967	1.61782	0.356953	0.359144	0.369352	1.79689	2.10214	6.18669	0.124786	1.28387	2.46738	0.590857	4.38305
DG 14:1_15:1	[M+H]+	MS1	C32H58O5	540.468	540.462	10.158	92.9	540.46777:37236 541.47112:20724 542.47448:5420	0	0.151885	0.506572	0.470493	0.419561	0.488014	0.540112	0.506684	0.51023	0.378258	0.339053	0.368891	0.375177	0.577409	0.215416	0.219351	0.180965	0.455389	0.456385	0.217511	0.371348	0.745111	0.588583	0.878376	0.32085	0.309778	0.351274	0.576564	0.415006	0.345122	0.696146	0.182009	0.163314	0.226706
DG 14:1_22:6	[M+H]+	MS1	C39H62O5	628.496	628.494	3.78683	98.5	628.49597:17921 629.49932:7184 630.50268:2721	0	0.384179	0.333523	0.334464	0.719028	0.484967	0.315769	0.445738	0.347665	0.317582	0.342598	0.343605	0.423816	0.54921	0.332025	0.385134	0.340405	0.304837	0.427666	0.377354	0.395883	0.356429	0.395339	0.41845	0.35259	0.447107	0.366903	0.332059	0.414293	0.0207746	0.331771	0.587901	0.345717	0.479221
DG 14:1_24:6	[M+H]+	MS1	C41H66O5	656.525	656.525	0.0913903	99.9	656.52484:16160 657.52819:8084 658.53155:3386	0	0.173726	0.185287	0.144999	0.270385	0.172747	0.120246	0.153198	0.116037	0.114132	0.136263	0.130071	0.168815	0.235785	0.130303	0.156668	0.136019	0.109512	0.134479	0.129029	0.127344	0.130844	0.174199	0.158134	0.136935	0.156705	0.16092	0.118574	0.139682	0.00706921	0.121098	0.17704	0.13052	0.156016
DG 15:3_16:4	[M+H]+	MS1	C34H52O5	558.423	558.415	13.1264	88.1	558.42261:207222 559.42596:113957 560.42932:25662	0	0.163344	0.163959	0.164366	7.45555	0.196825	0.154962	0.170063	1.9904	0.195121	0.142817	0.158082	0.175958	0.203116	0.145482	0.226994	1.85448	0.148449	0.156534	0.131066	0.174022	4.14659	0.225333	0.220765	0.14772	0.14411	2.36763	0.14562	0.0861566	0.255421	0.202131	0.168663	0.167565	2.63815
DG 15:3_18:4	[M+H]+	MS1	C36H56O5	586.444	586.447	3.83667	98.7	586.44434:47994 587.44769:1235501 588.45105:381596	0	0.316653	0.301381	0.292797	0.886819	0.320054	0.449426	0.318201	0.432692	0.414029	0.478761	0.493117	0.394777	0.3153	0.467288	0.562688	0.474396	0.313626	0.348438	0.414839	0.304362	0.376676	0.269003	0.244844	0.362753	0.413697	0.336509	0.434195	0.445579	0.190945	0.456779	0.443459	0.437667	0.560521
DG 16:0_16:0	[M+NH4]+	MS2	C35H68O5	586.537	586.541	5.52391	100	586.53876:11052 587.54211:8342 588.54547:3314	43.0528:205 57.03535:136 57.07073:548 59.05991:85 67.05129:96 69.07159:130 71.08548:377 83.08541:92 85.10021:379 89.0593:66 95.08466:150 97.09859:83 111.10886:63 115.06821:108 201.18379:78 221.22389:96 239.23529:93 239.28416:51 257.23428:58 283.26276:82 285.23404:63 313.27014:777 314.2782:277 315.27542:81 341.2894:51 551.50446:312 552.50037:193 552.58276:78	2.51078	2.12335	1.54794	3.30811	2.22776	5.46348	1.20075	1.21383	3.86484	3.11095	1.98609	2.03574	1.72286	2.16485	4.50597	4.9477	2.86209	2.50449	2.07236	1.74934	2.30615	2.0645	1.07553	1.32265	0.897351	1.76595	2.29598	4.17419	1.08266	1.96649	2.49465	1.27883	3.9652
DG 16:0_18:0	[M+NH4]+	MS2	C37H72O5	614.569	614.572	4.76755	100	614.57037:15618 615.57372:12425 616.57708:3579	43.05312:243 55.04881:72 57.04063:96 57.06814:879 57.10151:128 58.07101:98 59.0585:133 59.07403:87 67.05791:56 68.05141:57 69.06705:119 71.08604:711 71.12474:106 81.07467:204 81.10515:85 83.08696:307 85.10143:422 89.05589:83 95.0844:425 96.08589:67 97.10403:288 99.12225:71 100.11759:74 103.0724:56 109.09937:329 111.11304:122 117.09058:71 123.10537:78 127.14787:53 137.13519:53 142.16042:61 165.149…	4.41613	3.84312	3.57963	4.36236	3.71821	5.55357	3.40375	3.59169	4.88313	4.79142	3.21791	3.86892	3.85251	3.63964	3.35977	4.5706	6.16897	4.59675	4.63493	4.12112	4.34718	3.77455	3.38909	3.81244	3.72241	3.5467	3.89087	4.81529	3.34686	3.6871	3.55644	3.17521	4.10681
DG 16:0_18:1	[M+NH4]+	MS2	C37H70O5	612.556	612.556	0.391801	100	612.55585:71133 613.5592:70041 614.56256:17111	43.05976:87 55.05466:405 57.03479:204 57.06971:1575 59.06685:116 67.05396:843 68.05905:65 69.06818:533 70.07001:76 71.04566:132 71.08574:933 79.05097:109 81.07039:1140 82.06847:102 83.08448:1141 85.05602:53 85.10414:864 85.18649:78 86.10648:59 89.05692:78 93.0643:74 95.08494:1299 96.09343:126 97.05907:95 97.09943:922 97.19038:54 98.09933:65 99.07498:245 99.10838:78 101.09363:91 107.08257:278 108.…	16.6942	13.7754	5.2593	20.7913	15.0635	44.0361	5.00057	3.05391	20.5824	16.3724	20.0609	13.8069	8.94336	13.8054	28.9673	23.8833	16.2363	21.441	10.303	13.8509	15.6561	10.7665	2.89715	4.80872	2.84657	7.1448	9.27328	19.2963	1.53156	9.80715	10.92	4.01753	12.1558
DG 16:0_18:2	[M+NH4]+	MS2	C37H68O5	610.54	610.541	1.09739	100	610.539:89328 611.54235:69330 612.54571:14189	55.05286:496 57.03189:171 57.06684:1372 57.13418:50 59.05567:163 67.05167:740 67.12173:64 69.07019:456 71.04595:73 71.08327:1173 79.0548:176 81.06896:891 82.07606:94 83.08387:715 85.09855:888 86.06395:80 86.09881:125 91.05466:104 93.07017:262 95.0845:1402 95.23493:56 95.51965:62 96.08179:117 97.09822:337 98.1008:206 99.08524:72 105.07082:123 107.09004:163 109.10043:736 109.18274:63 110.09868:74 1…	22.1922	18.1895	6.77875	33.9037	17.3657	84.8598	7.89375	6.43023	31.6641	26.5044	42.2756	18.9802	15.3897	36.7438	57.7294	33.2493	19.4523	21.3539	13.7941	22.2107	20.7678	10.5624	3.83278	7.34406	6.0744	11.5346	10.7218	35.2586	5.40231	10.5272	15.29	5.80435	15.0865
DG 16:0_24:6	[M+NH4]+	MS2	C43H72O5	686.565	686.572	9.51102	100	686.56165:4853 687.565:2659 688.56836:0	57.07217:99 59.05915:144 71.08134:54 81.07401:119 82.94044:80 89.05864:55 91.06688:56 97.09953:69 101.0326:90 111.12299:58 136.12476:81 157.06375:160 184.06018:76 240.22905:103 313.26025:81 413.30951:174 414.31311:70 651.53558:89	2.51987	2.85612	2.8442	3.83928	3.27438	4.31754	2.39328	3.64252	4.16179	3.20506	3.43001	2.72399	2.47857	2.83559	5.99678	5.99402	2.47698	2.79452	5.1142	3.24437	3.83257	2.98887	2.72736	2.87223	2.77668	3.01961	3.59051	3.86443	1.72195	3.33033	6.14715	4.56731	7.06463
DG 16:1_18:2	[M+NH4]+	MS2	C37H66O5	608.523	608.525	2.90867	100	608.52313:9661 609.52648:5540 610.52984:1501	43.0509:142 55.01143:55 55.05051:77 56.06021:129 57.0693:65 68.0491:54 69.06428:61 71.08257:150 81.0676:184 83.04111:51 83.08247:88 85.09663:77 93.06931:156 95.08586:227 109.10522:103 123.11613:204 139.10464:74 152.15897:66 161.11586:88 219.21503:51 263.2381:68 311.25342:389 312.26105:110 313.28079:81 337.26886:334 338.27484:60 573.48169:161 574.49023:138 575.50964:54	2.28876	4.44774	1.99074	3.46172	2.35477	13.2561	0.686322	0.981826	7.00075	3.27433	4.64678	2.30306	2.34748	5.16832	9.52671	3.1678	3.72369	5.95009	2.56603	4.62568	3.88976	2.61202	1.15204	1.02583	0.975856	3.69359	1.53243	5.86186	0.0390426	1.54686	1.98291	1.36655	1.85574
DG 16:1_22:5	[M+NH4]+	MS2	C41H68O5	658.538	658.541	4.1759	100	658.53638:11326 659.53973:9816 660.54309:3926	43.05327:54 46.03949:75 55.05958:146 57.06644:121 59.05907:123 67.05126:129 79.057:113 81.07013:176 82.06569:77 83.08543:100 89.05795:66 93.06352:56 95.0854:148 97.09734:111 109.09521:57 113.13969:68 121.08851:75 127.14879:60 129.06812:64 131.08746:124 133.09036:95 143.07552:85 144.0804:100 149.08519:96 157.09305:115 162.12804:58 163.13741:59 171.12007:74 174.13734:56 185.1368:62 195.12013:147 19…	1.99256	3.19321	1.25387	8.80204	1.52515	16.5642	1.21726	1.431	4.85732	1.34453	2.40854	4.20006	2.30806	6.25046	3.4402	1.93103	3.04594	3.83499	1.75373	1.93045	3.80416	1.87299	0.708615	0.424676	0.832763	3.1566	1.26247	3.54142	0.0807725	1.0745	2.46835	0.358307	1.60368
DG 16:2_19:5	[M+H]+	MS1	C38H60O5	614.481	614.478	4.26378	98.2	614.48053:35247 615.48388:14528 616.48724:3499	0	0.329919	0.335262	0.321792	0.745158	0.338349	0.29516	0.337659	0.346958	0.326048	0.32199	0.333428	0.342765	0.330637	0.321765	0.266332	0.316412	0.324506	0.324614	0.349095	0.321197	0.297904	0.336917	0.349123	0.328641	0.355503	0.332219	0.30148	0.320938	0.23004	0.265847	0.311284	0.300742	0.327568
DG 16:3_17:4	[M+H]+	MS1	C36H56O5	586.438	586.447	14.5623	84.7	586.43805:19763 587.4414:11156 588.44476:3446	0	0.212647	0.210092	0.172466	0.34897	0.191731	0.131434	0.182958	0.175704	0.161909	0.156199	0.187796	0.174985	0.178965	0.175553	0.136517	0.157352	0.15449	0.15518	0.138304	0.149059	0.124793	0.178242	0.251758	0.154326	0.130257	0.135596	0.117726	0.128566	0.00584967	0.117949	0.10499	0.122717	0.100849
DG 18:0_18:0	[M+NH4]+	MS2	C39H76O5	642.6	642.603	4.09273	100	642.60089:19197 643.60424:15099 644.6076:4464	55.05606:65 57.06711:338 59.06395:109 67.05827:270 69.0732:104 71.08533:314 81.07623:53 82.07349:81 83.08768:254 85.10211:429 86.10173:54 95.0821:209 97.10171:187 99.08257:102 99.11695:119 109.09781:158 110.10355:106 111.11566:144 121.10302:203 123.11868:110 135.12152:76 147.10806:119 177.1555:61 187.14056:60 229.17754:53 233.22499:59 341.30231:1458 342.30734:194 342.71375:58 369.33914:59 607.560…	5.73276	4.6031	4.55777	4.79872	4.73102	5.23949	3.68222	4.5354	5.32085	5.2882	2.57085	4.23102	3.33029	4.97322	2.99099	3.324	7.41395	4.94449	5.57236	4.71482	5.71392	4.62326	4.17263	4.6611	4.29727	4.07732	4.75583	5.20529	3.71415	2.81684	3.30039	3.53995	3.55977
DG 18:0_18:1	[M+NH4]+	MS2	C39H74O5	640.588	640.588	0.390267	100	640.58618:11973 641.58953:12221 642.59289:3619	55.05058:179 57.06728:92 59.062:196 69.07519:83 71.08646:128 81.0683:140 83.07902:139 85.06477:101 85.09756:143 89.05214:57 95.08336:497 96.0793:73 97.09898:96 99.11362:98 109.10044:120 111.11174:200 123.11363:87 126.09476:59 127.14294:52 135.11743:160 136.1104:68 139.14908:77 155.1754:50 265.25046:176 313.27585:125 339.29028:708 340.28369:174 341.30191:764 341.39185:67 342.30075:55 343.31238:138…	3.25942	2.0341	1.04823	4.83574	2.94211	6.64816	1.00754	0.935469	5.60499	3.25579	3.94881	2.5284	2.25577	3.20833	8.98078	7.09222	3.08415	3.81757	2.16285	2.22716	3.64798	2.5994	0.658664	0.864033	0.985229	1.872	2.96555	4.41352	0.596771	2.94049	3.87289	1.59164	3.76851
DG 18:0_26:6	[M+NH4]+	MS2	C47H80O5	742.631	742.634	4.44364	98.1	742.62836:3514 743.63171:3086 744.63507:754	59.05647:152 193.18791:50 341.30396:80 354.41916:98 382.27628:94 441.33401:183 442.33612:123 708.60809:88	1.72536	1.70998	1.67037	2.34655	1.88016	2.55214	1.34811	1.84235	2.23537	1.81033	1.80402	1.44024	1.57083	1.54542	2.92294	1.81584	1.61181	1.55725	2.19089	1.86797	1.96531	1.79703	1.62493	1.63576	1.4347	1.70676	1.65282	1.86307	1.14448	2.02819	3.54632	2.61922	2.36338
DG 18:1_18:1	[M+NH4]+	MS2	C39H72O5	638.572	638.572	0.861297	100	638.57135:136006 639.5747:116936 640.57806:27601	41.03705:141 43.05242:377 53.03398:68 55.05322:544 55.10034:51 57.03236:301 57.0693:1095 59.05646:169 67.05552:560 69.0691:1502 69.14245:57 70.06835:200 71.08195:274 72.08592:57 79.05324:320 81.07056:1458 81.15081:56 82.06951:77 83.08671:1360 84.08663:170 85.0635:134 85.10568:257 93.07313:459 95.08482:1660 96.08657:205 97.06305:332 97.10088:1006 98.10067:220 99.09873:93 107.08153:230 108.08887:10…	51.3891	43.7646	14.4287	66.0596	49.5201	111.546	17.8681	13.8712	61.4832	38.5342	50.0978	28.6088	26.9927	46.1411	98.6271	59.4112	38.7822	56.6876	48.9697	55.0931	56.12	31.1114	9.72216	16.75	17.3172	22.4726	26.6582	60.8501	4.21432	22.3435	26.0566	15.1215	21.7931
DG 18:1_18:2	[M+NH4]+	MS2	C39H70O5	636.556	636.556	0.188514	100	636.55652:188334 637.55987:149525 638.56323:35717	41.04494:194 43.05371:354 55.01507:155 55.05437:737 57.03363:698 57.06811:1095 57.13377:50 58.03635:80 59.06494:55 67.0546:1626 67.12729:52 68.05626:230 69.06898:2129 69.14443:73 71.08629:433 73.06095:89 79.05302:469 81.06909:2598 81.14603:88 82.07596:65 83.08549:1376 84.0877:59 85.05901:152 85.09975:208 91.05408:198 93.06868:935 95.08422:2493 95.15882:74 95.55843:57 96.08755:251 97.06348:265 97.…	77.9219	62.0762	21.499	117.748	73.6717	251.853	35.4547	30.6177	115.328	83.5978	98.3897	52.5482	53.6461	124.478	146.855	87.8137	57.0024	70.2899	68.2131	108.237	84.9978	37.3781	15.7082	38.2571	27.2988	46.6015	34.8176	120.652	5.92431	27.1319	33.3017	20.4266	32.704
DG 18:1_20:3	[M+NH4]+	MS2	C41H72O5	662.57	662.572	2.12807	100	662.57373:8887 663.57708:2575 664.58044:0	55.05391:94 59.06128:72 67.05504:108 69.06552:139 75.04442:64 79.05447:60 81.07287:88 93.06837:74 95.08283:77 99.07983:54 103.07401:80 109.09664:312 119.09425:57 121.0944:69 131.08238:69 135.11281:193 137.1245:98 151.14201:67 178.60953:61 179.17644:73 229.20296:55 247.24324:90 283.24258:64 338.26236:60 339.28375:503 363.2908:144 495.27496:60 627.52734:168 628.51227:59 628.58112:68	2.28627	3.35004	1.90718	3.26211	2.90302	10.7704	0.962038	1.11781	6.75789	3.49124	1.93985	1.57754	1.85857	2.39869	3.84811	1.32643	2.99198	3.90975	2.74571	3.57845	4.49672	3.41281	0.793385	1.07417	0.913848	1.83481	3.1313	5.90548	0.458292	1.25107	2.49876	1.17321	2.11722
DG 18:1_20:4	[M+NH4]+	MS2	C41H70O5	660.555	660.556	1.7561	100	660.55402:25173 661.55737:19787 662.56073:5244	55.05432:58 59.05768:60 67.05144:172 69.06561:295 71.04238:86 77.03801:76 79.04766:96 81.06869:359 82.06927:77 83.08404:121 85.06178:61 85.10191:54 93.0627:56 95.08271:414 96.07904:58 99.07465:81 105.07346:70 107.07941:92 109.10069:159 109.12656:70 112.04002:51 119.08257:60 121.10157:145 122.09778:130 123.11795:65 125.09084:130 131.08867:61 133.09512:154 135.12381:141 146.1032:101 149.12959:142 1…	9.87383	9.89941	6.2195	17.6864	17.0144	44.4833	3.93905	5.51679	19.1842	13.8516	4.19192	8.35048	5.56859	16.7054	8.09915	3.02569	8.21116	13.3697	6.45666	9.48814	11.228	14.2822	2.80597	3.54957	1.94842	6.05999	5.5555	9.32052	0.63509	1.82306	4.09052	2.11161	2.65746
DG 18:1_22:4	[M+NH4]+	MS2	C43H74O5	688.586	688.588	1.94601	100	688.58643:7575 689.58978:7028 690.59314:2421	57.07364:52 67.05165:52 69.06652:60 81.06596:67 83.07681:52 89.06123:61 93.0716:96 95.08612:152 107.09298:87 109.1:91 119.0832:122 121.09329:68 135.11786:82 147.12022:80 161.13321:90 231.20201:69 313.276:99 315.27118:78 339.28366:255 340.28824:59 389.31149:97 415.32385:52 653.55896:100 654.56091:67	2.39569	2.38613	1.19442	2.72579	3.43784	10.3098	1.04643	0.958249	4.17261	2.48482	3.47692	1.70554	2.48511	2.36	3.84654	2.95386	2.00151	2.58767	1.29072	1.90599	2.31067	1.89099	0.775086	0.62153	0.53635	1.27409	1.74417	2.06558	0.603483	2.49343	3.08502	2.03305	3.03726
DG 18:1_22:6	[M+NH4]+	MS2	C43H70O5	684.555	684.556	1.41698	100	684.55493:14409 685.55828:16202 686.56164:4420	57.07255:60 59.06011:479 69.07185:93 71.08164:53 79.0566:65 81.06524:177 83.08684:82 85.06326:75 85.09915:61 95.0837:127 97.09406:73 106.07561:63 107.08282:79 109.09866:90 110.10691:168 119.08138:90 121.09991:263 123.07325:69 123.11572:152 135.11713:107 143.08461:63 145.10626:56 157.0992:92 165.16533:58 169.09796:65 169.15877:59 171.09177:59 173.12891:106 175.51035:62 176.14513:60 177.13295:57 18…	3.40009	6.86923	2.41922	16.8087	3.14342	22.4018	3.24002	3.39403	7.82625	2.20842	2.03934	6.87106	4.30924	10.9257	3.69295	1.93248	4.85508	6.91171	3.49962	3.96401	8.30036	4.09303	1.68787	1.78057	2.5242	6.23965	1.69846	4.9648	0.390136	0.926655	3.00036	1.2259	1.20947
DG 18:2_18:2	[M+NH4]+	MS2	C39H68O5	634.541	634.541	0.0945566	100	634.53955:81772 635.5429:60681 636.54626:13459	43.05263:62 55.05482:527 57.03185:128 58.07272:86 67.05062:1028 68.05396:73 69.06891:342 71.04935:83 71.08038:213 79.05115:211 81.06947:1316 83.05186:83 83.08198:250 85.06825:74 85.10037:152 87.03506:64 91.05594:248 93.06681:534 94.08195:57 95.08485:1146 96.09341:133 97.06073:170 97.09887:292 98.10478:112 99.04346:80 101.05883:62 105.06754:148 105.09518:52 106.15115:60 107.08669:451 108.09333:75 …	18.468	12.911	4.51632	32.1174	16.7437	100.296	11.2547	8.18211	33.6657	26.7661	36.4513	17.9355	21.923	48.1823	41.8345	18.5335	11.1355	15.6676	14.7131	36.6776	18.1028	7.81177	3.64252	12.1674	6.26041	15.4052	6.68257	39.9464	1.84678	5.62563	12.234	5.66842	6.69172
DG 18:2_22:5	[M+H]+	MS1	C43H70O5	684.558	684.556	2.95082	98.9	684.55823:25963 685.56158:17175 686.56494:3686	0	0.312472	0.379761	0.24006	0.438512	0.287037	0.180011	0.21698	0.160608	0.15511	0.204407	0.177331	0.257485	0.370136	0.201544	0.244381	0.194586	0.176799	0.210998	0.195563	0.182505	0.175869	0.285797	0.242947	0.235038	0.213402	0.269675	0.171006	0.204804	0.199594	0.196378	0.262185	0.186963	0.18907
DG 18:5_24:5	[M+H]+	MS1	C45H68O5	706.541	706.541	0.339683	100	706.54077:1066019 707.54412:518733 708.54748:126047	0	0.770949	4.44372	4.74558	13.3815	0.902996	4.41914	0.225555	2.5455	10.0251	1.73869	1.9496	1.11168	1.64413	0.0035876	10.3654	2.33035	4.96427	7.40009	2.90021	3.68625	9.97021	5.64186	2.30863	0.505924	0.891167	2.34503	7.11303	4.4363	0.0150772	7.31276	7.13891	4.87944	20.6607
DG 19:2_24:5	[M+H]+	MS1	C46H76O5	726.598	726.603	6.81252	94.1	726.59814:9396 727.60149:40417 728.60485:18365	0	0.126902	0.14083	0.156358	0.237383	0.155638	0.126995	0.157904	0.124938	0.143029	0.119442	0.125683	0.133496	0.198226	0.132462	0.149632	0.12849	0.127955	0.128708	0.112104	0.160044	0.149833	0.192674	0.205277	0.135119	0.12273	0.15344	0.142486	0.121777	0.273281	0.192495	0.167429	0.15437	0.122554
DG 19:4_21:4	[M+H]+	MS1	C43H68O5	682.538	682.541	3.31116	98.7	682.53827:12587 683.54162:8143 684.54498:2626	0	0.122683	0.120242	0.129153	0.241504	0.113474	0.105095	0.128082	0.119688	0.115563	0.112422	0.117468	0.134123	0.135672	0.119021	0.107295	0.123698	0.113786	0.107879	0.120824	0.113993	0.101513	0.139085	0.141017	0.12107	0.109704	0.129425	0.106857	0.112577	0.114867	0.120194	0.119006	0.111334	0.103728
DG 19:4_22:5	[M+H]+	MS1	C44H68O5	694.547	694.541	9.48829	90.2	694.54712:18067 695.55047:9691 696.55383:4339	0	0.221143	0.226757	0.2439	0.298757	0.245751	0.179052	0.24029	0.16394	0.170205	0.182246	0.177456	0.211961	0.291814	0.148715	0.106937	0.116677	0.231248	0.225556	0.175527	0.265548	0.210163	0.298459	0.334356	0.230862	0.183005	0.203394	0.187382	0.152359	0.381661	0.223646	0.158618	0.158673	0.0807673
DG 19:4_24:6	[M+H]+	MS1	C46H70O5	720.555	720.556	1.60987	99.7	720.55505:33817 721.5584:17174 722.56176:4568	0	0.058781	0.301534	0.223885	0.329305	0.070026	0.155938	0.0273119	0.112411	0.300319	0.124677	0.148977	0.105208	0.119865	0.0503232	0.330215	0.180146	0.244325	0.163612	0.142187	0.197871	0.54755	0.206568	0.169732	0.0573866	0.0619616	0.240261	0.297904	0.259443	0.198884	0.662081	0.830165	0.160479	0.836106
DG 32:3_15:4	[M+H]+	MS1	C50H84O5	782.662	782.666	5.14907	95.9	782.66168:14151 783.66503:92928 784.66839:44622	0	0.161321	0.147214	0.173291	0.26453	0.165431	0.128284	0.161171	0.137201	0.137308	0.114725	0.11998	0.142058	0.209098	0.138877	0.141919	0.115995	0.16184	0.133946	0.131707	0.186008	0.161028	0.200625	0.215143	0.154471	0.127377	0.15242	0.14424	0.107963	0.279298	0.195615	0.157246	0.146984	0.114174
DG 8:0_15:4	[M+H]+	MS1	C26H42O5	452.347	452.337	21.4442	81.2	452.34671:29474 453.35006:10121 454.35342:5057	0	0.26258	0.2067	0.177837	0.674233	0.249592	0.307342	0.194892	0.265955	0.130374	0.137527	0.129813	0.145223	0.235474	0.339685	0.184564	0.346129	0.179647	0.157856	0.17176	0.206125	0.251505	0.248085	0.138632	0.11794	0.102914	0.0929104	0.295359	0.101976	0.0483573	0.0877878	0.0765695	0.105476	0.135884
DG O-10:0_6:0	[M+NH4]+	MS1	C19H38O4	348.31	348.311	3.41649	99.6	348.3096:122635 349.31295:30406 350.31631:5435	0	1.1415	1.07407	1.12497	2.01235	1.05599	0.911813	1.01539	0.910907	1.10892	0.803817	0.802105	0.89331	1.09347	0.739782	0.686787	0.721721	1.29243	1.00983	1.14642	1.27907	1.17064	1.15634	1.23285	1.07598	0.848834	1.01982	0.863838	0.805249	1.08277	0.968748	0.881061	0.880618	0.779374
DG O-12:0_5:0	[M+H]+	MS1	C20H40O4	362.326	362.327	0.689985	99.9	362.32626:17889 363.32961:5820 364.33297:1313	0	0.117638	0.143367	0.0764849	0.357162	0.0779296	0.0890324	0.116575	0.208394	0.104079	0.101702	0.149704	0.112976	0.109497	0.135136	0.0972317	0.132782	0.0984174	0.101678	0.125085	0.0997638	0.149472	0.159226	0.172141	0.254617	0.229842	0.163042	0.144688	0.203592	0.0102081	0.0693057	0.117602	0.170873	0.339805
DG O-12:0_6:0	[M+NH4]+	MS1	C21H42O4	376.34	376.342	4.38431	99.3	376.34045:73833 377.3438:25601 378.34716:4005	0	0.802883	0.808525	0.852445	1.14123	0.77617	0.574648	0.747505	0.553341	0.62446	0.523965	0.486293	0.618417	0.827474	0.539022	0.499328	0.413612	0.893981	0.730024	0.678072	0.935456	0.784248	0.96166	1.00442	0.658947	0.558698	0.683486	0.602842	0.488655	1.27152	0.75119	0.590681	0.595184	0.355776
DG O-13:0_2:0	[M+H]+	MS1	C18H36O4	334.296	334.295	2.00422	99.8	334.29587:291032 335.29922:80070 336.30258:9629	0	0.892766	0.841643	0.474527	2.64318	0.580827	0.773989	0.66936	1.54354	0.767707	1.0034	1.36766	0.818786	0.578073	0.794546	0.567222	0.989761	0.751392	0.917672	2.24457	1.01367	0.717731	0.938048	1.15937	1.55194	2.41636	1.08008	1.02504	1.81087	1.44437	0.697308	0.965923	1.09024	2.20226
DG O-15:2_21:0	[M+H]+	MS1	C39H74O4	624.602	624.593	15.9304	80.5	624.60248:59446 625.60583:41011 626.60919:9589	0	0.52296	0.488748	0.328143	1.27986	0.462617	0.601855	0.0693841	0.670878	0.38807	0.322595	0.151958	0.332568	0.370431	0.731662	0.672501	0.740513	0.499264	0.358034	0.406784	0.231638	0.341365	0.615529	0.311274	0.258052	0.111429	0.261389	0.333494	0.330879	0.18624	0.416713	0.131011	0.228899	0.175813
DG O-15:4_18:4	[M+H]+	MS1	C36H56O4	570.444	570.452	14.0064	86.3	570.44373:65764 571.44708:39786 572.45044:10934	0	0.2271	0.811199	0.28627	0.416415	0.452929	0.666243	0.179295	0.449242	0.565701	0.332342	0.0594553	0.333386	0.564744	0.182129	0.104866	0.0422612	0.308423	0.310083	0.251284	0.387471	0.244918	0.718708	0.592376	0.235469	0.152246	0.394411	0.829704	0.740148	0.431354	0.313066	0.357654	0.529572	0.0447898
DG O-15:4_18:5	[M+H]+	MS1	C36H54O4	568.427	568.436	15.9912	83.1	568.42688:38062 569.43023:20668 570.43359:7436	0	0.569623	2.37411	0.988843	3.26397	1.14276	1.09661	0.88124	0.986792	1.72138	1.15805	1.23304	0.724614	1.09518	0.737754	0.505181	0.223907	1.9713	1.53167	2.60674	1.88637	1.70531	2.55668	1.86354	1.10398	1.40102	2.45047	1.7531	2.14361	1.04503	1.76557	2.07404	1.22389	0.676085
DG O-16:0_14:1	[M+NH4]+	MS2	C33H64O4	542.513	542.514	3.04139	100	542.51294:22952 543.51629:9624 544.51965:1780	43.0518:129 45.02874:65 55.0605:64 85.09872:110 99.04797:57 255.22456:101 283.2612:3230 283.40372:115 283.55414:54 284.26108:750 285.27652:124	0.236824	0.180007	0.205293	0.290896	0.189498	0.111681	0.157291	0.127795	0.181805	0.176859	0.112495	0.128883	0.156252	0.11583	0.126939	0.1053	0.222848	0.187271	0.221686	0.225907	0.168822	0.263151	0.246642	0.234732	0.201118	0.170194	0.149945	0.152078	0.199923	0.1617	0.133666	0.163582	0.133691
DG O-16:0_28:2	[M+H]+	MS1	C47H90O4	736.725	736.718	9.61019	88.9	736.72479:20412 737.72814:13992 738.7315:0	0	0.0705501	0.138082	0.109862	0.153776	0.0981329	0.189714	0.0687145	0.0778686	0.152143	0.137347	0.0592669	0.0854972	0.082319	0.154967	0.00837196	0.0118277	0.13692	0.175005	0.219837	0.12194	0.19121	0.195137	0.206507	0.124094	0.115549	0.106873	0.168718	0.122549	0.123114	0.103038	0.0256258	0.0468203	0.0837159
DG O-16:4_18:4	[M+H]+	MS1	C37H58O4	584.472	584.467	7.81909	95	584.47186:21866 585.47521:8331 586.47857:2377	0	0.464697	0.409028	0.40983	0.867532	0.567657	0.38601	0.532378	0.423196	0.39841	0.427571	0.413239	0.506416	0.664475	0.392521	0.44788	0.40282	0.37126	0.504545	0.458215	0.476066	0.426524	0.468836	0.505312	0.420186	0.533612	0.457015	0.409733	0.492621	0.239639	0.4093	0.702002	0.428044	0.568241
DG O-16:4_22:5	[M+H]+	MS1	C41H64O4	638.513	638.514	1.72275	99.6	638.51318:15224 639.51653:7736 640.51989:2438	0	0.147698	0.148496	0.133852	0.290045	0.146247	0.127241	0.143671	0.143392	0.136152	0.133213	0.139598	0.147774	0.16286	0.135242	0.109579	0.133464	0.130024	0.1379	0.145171	0.143554	0.142472	0.161552	0.170349	0.141002	0.132063	0.152222	0.120912	0.140392	0.124746	0.132891	0.128769	0.132832	0.116872
DG O-17:0_21:2	[M+H]+	MS1	C41H78O4	652.633	652.624	13.5606	83.8	652.63263:51603 653.63598:42347 654.63934:13180	0	0.333159	0.466111	0.391399	0.547971	0.35276	0.360495	0.213214	0.348893	0.333241	0.214747	0.162773	0.287059	0.379186	0.233764	0.133048	0.202772	0.458643	0.827339	0.504472	0.574378	0.581438	0.744333	0.462903	0.393807	0.181243	0.409427	0.442937	0.299658	0.367738	0.593439	0.0638218	0.143482	0.308005
DG O-17:0_22:1	[M+H]+	MS1	C42H82O4	668.652	668.655	5.29421	97	668.65155:20101 669.6549:14304 670.65826:5299	0	0.105226	0.136787	0.088503	0.194782	0.0860958	0.0998321	0.0767371	0.078249	0.138709	0.102529	0.0614749	0.0830243	0.103408	0.0844734	0.0345536	0.0585185	0.137617	0.174201	0.1395	0.173645	0.204704	0.165745	0.120441	0.105191	0.0887069	0.108632	0.148698	0.157909	0.136545	0.107452	0.0709882	0.00389549	0.108616
DG O-17:0_26:2	[M+H]+	MS1	C46H88O4	722.712	722.702	13.0898	82	722.71155:74136 723.7149:44157 724.71826:13270	0	0.163572	0.75734	0.366349	0.50882	0.372814	0.777416	0.247654	0.292806	0.487823	0.386979	0.0969343	0.299295	0.244046	0.555085	0	0.0274385	0.506188	0.525689	0.839504	0.640412	1.05486	0.632642	0.727213	0.372446	0.379465	0.409219	0.818666	0.430914	0.346471	0.305023	0.0721771	0.0859596	0.275408
DG O-17:1_22:1	[M+H]+	MS1	C42H80O4	666.648	666.64	12.7205	84.9	666.64801:70842 667.65136:55021 668.65472:14680	0	0.0329157	0.306643	0.197948	0.443348	0.154082	0.544427	0.0912474	0.241454	0.522283	0.132444	0.0967102	0.157717	0.200187	0.34558	0.123378	0.106599	0.360834	0.758439	0.737765	0.506201	0.919211	0.4835	0.312316	0.227617	0.15765	0.304553	0.461359	0.372811	0.206657	0.62898	0.0910708	0.114575	0.56963
DG O-17:3_20:5	[M+H]+	MS1	C40H64O4	626.515	626.514	0.877873	99.9	626.51483:4147 627.51818:8027 628.52154:5310	0	0.00534362	0.00351925	0.00525442	0.0134893	0.00451081	0.00326015	0.00384765	0.00291174	0.00669938	0.00585799	0.00658521	0.0131421	0.00540632	0.00742913	0.0385349	0.00436109	0.00290656	0.00317815	0.00573327	0.00503249	0.00323868	0.0034343	0.0342713	0.0447842	0.00264841	0.00330598	0.00293601	0.00482335	0.00573965	0.0292957	0.00337755	0.0109525	0.00380579
DG O-18:0_16:1	[M+NH4]+	MS2	C37H72O4	598.574	598.577	4.37705	100	598.57599:8964 599.57934:7898 600.5827:0	45.02778:63 59.0615:102 81.06153:81 95.08989:65 299.25067:82 311.29248:811 312.2908:216 313.30066:63	0.0950538	0.0619257	0.0692338	0.0808214	0.0623387	0.0214492	0.0518564	0.0318306	0.0274326	0.0372668	0.0316274	0.0476599	0.0575432	0.0341461	0.0160816	0.0289158	0.0827383	0.0622356	0.0617508	0.0737413	0.0436631	0.0639971	0.0574766	0.0370559	0.0358352	0.0404036	0.0284709	0.0258681	0.0778492	0.0278381	0.0177555	0.0271335	0.0132093
DG O-18:4_20:4	[M+H]+	MS1	C41H66O4	640.531	640.53	0.952336	97.3	640.53418:6078 641.53753:0 642.54089:0	75.0955:61 97.09593:94 571.99005:83	0.0139448	0.012628	0.00974987	0.00790494	0.0189635	0.00296766	0.0109225	0.0032039	0.00492984	0.0127009	0.0223361	0.0274106	0.0206876	0.0152338	0.0145916	0.00874173	0.0104847	0.0152593	0.00921005	0.0109523	0.00844033	0.0185491	0.0122807	0.0155885	0.00483416	0.0209674	0.00366737	0.0181966	0.0242893	0.0117601	0.00315467	0.00951885	0.00974868
DG O-19:0_13:1	[M+H]+	MS1	C35H68O4	570.546	570.546	1.40217	99.8	570.54639:93267 571.54974:40091 572.5531:8814	0	3.14941	3.44182	3.50466	5.19758	3.39585	2.66091	3.44279	2.62817	2.87567	2.57881	2.40844	2.96379	3.94629	2.70151	2.20028	2.38288	3.37277	3.1749	2.66492	3.79635	3.26328	4.24862	4.34516	3.06716	2.68223	3.18224	2.88244	2.59381	5.05045	3.52692	2.5137	2.74881	2.11209
DG O-19:5_26:7	[M+H]+	MS1	C48H72O4	730.579	730.577	2.34062	99.3	730.57861:26474 731.58196:20001 732.58532:7341	0	0.306203	0.206812	0.1441	0.450016	0.243425	0.11315	0.0893515	0.269712	0.159275	0.128864	0.219957	0.14861	0.199103	0.296962	0.286116	0.331014	0.198797	0.242506	0.19856	0.264752	0.226481	0.189694	0.171614	0.181753	0.142118	0.133703	0.201568	0.312364	0.294778	0.485043	0.192799	0.189131	0.277254
DG O-20:0_20:3	[M+H]+	MS1	C43H80O4	678.649	678.64	13.5713	82.7	678.64874:116981 679.65209:115770 680.65545:31733	0	0.150307	0.766043	0.396971	1.03457	0.240949	1.03591	0.124146	0.547777	1.08325	0.316091	0.442537	0.232149	0.393497	0.46776	0.275643	0.276924	0.657265	1.93475	1.03371	0.81999	1.18063	0.784141	0.68701	0.655767	0.267523	0.645895	0.882556	0.610398	0.381324	1.06932	0.112358	0.255842	0.741565
DG O-21:5_15:3	[M+H]+	MS1	C39H62O4	612.501	612.499	3.78776	98.6	612.50092:16682 613.50427:9517 614.50763:4401	0	0.182515	0.188423	0.143621	0.267045	0.192444	0.136137	0.173552	0.13639	0.121507	0.140504	0.127165	0.188673	0.23724	0.137633	0.159375	0.128261	0.117967	0.143339	0.133105	0.144088	0.134813	0.174996	0.168858	0.142042	0.165468	0.168706	0.121461	0.152152	0.00671441	0.138249	0.185998	0.131653	0.155588
DG O-21:5_21:3	[M+NH4]+	MS1	C45H74O4	696.592	696.593	0.445023	100	696.59222:58387 697.59557:51218 698.59893:64186	0	0.020942	0.0499154	0.101052	0.947131	0.0272623	0.0798682	0.0173488	0.3186	0.358765	0.0139234	0.814924	0.366116	0.648642	0.262614	0.916596	1.94023	0.0171855	0.0416621	0.0128599	0.076328	0.612244	0.0334826	0	0	0.187401	0.71622	0.0142979	0.392673	0.333653	0.95284	0.462529	0.669529	0.899989
DG O-22:4_16:4	[M+H]+	MS1	C41H66O4	640.533	640.53	5.0427	97.4	640.53314:26009 641.53649:15337 642.53985:4603	0	0.283915	0.330991	0.229518	0.408817	0.281825	0.168111	0.20962	0.156526	0.151193	0.192575	0.163656	0.261428	0.36155	0.186677	0.226127	0.171675	0.166522	0.206671	0.1936	0.185288	0.175131	0.249663	0.230752	0.224878	0.211408	0.248562	0.167015	0.196662	0.183199	0.190175	0.249442	0.175616	0.191743
DG O-23:0_20:3	[M+H]+	MS1	C46H86O4	720.696	720.686	12.7934	82.7	720.69562:28944 721.69897:25214 722.70233:8330	0	0.183844	0.341826	0.207428	0.529507	0.320197	0.412735	0.0810528	0.147138	0.175934	0.13527	0.00283296	0.163307	0.00776923	0.382093	0.0857104	0.0191433	0.253327	0.141716	0.338084	0.255725	0.374686	0.253218	0.333363	0.0844103	0.110801	0.208224	0.276016	0.126988	0.0756684	0.146489	0.0224135	0.0815354	0.0775739
DG O-24:2_17:1	[M+H]+	MS1	C44H82O4	692.665	692.655	13.6576	82	692.66455:73315 693.6679:58455 694.67126:17034	0	0.0846154	0.377222	0.24824	0.720224	0.170955	0.796886	0.13409	0.247672	0.675064	0.134267	0.184962	0.210698	0.225913	0.415503	0.156571	0.0172635	0.374105	0.88324	0.788408	0.475416	0.823809	0.493887	0.443491	0.325912	0.164216	0.414092	0.496338	0.345946	0.294394	0.699117	0.0785697	0.118518	0.6424
DG O-24:6_2:0	[M+H]+	MS1	C29H46O4	476.373	476.373	0.75571	99.9	476.37305:129389 477.3764:43085 478.37976:10426	0	11.1506	11.5004	10.663	13.7784	9.46136	6.6994	10.634	7.07307	6.66404	6.88312	6.52029	8.3734	10.4822	6.9184	4.44932	5.69459	11.5617	10.394	8.86978	12.0719	8.83465	11.3456	13.9575	9.37471	8.021	8.58411	7.20726	6.339	17.8301	8.79029	5.41611	6.22533	4.19851
DG O-27:1_2:0	[M+H]+	MS1	C32H62O4	528.501	528.499	5.41156	98	528.50146:13179 529.50481:6425 530.50817:6420	0	0.257828	0.219138	0.206434	0.311403	0.208874	0.131996	0.197211	0.127537	0.126044	0.127903	0.108938	0.160412	0.190688	0.123112	0.0676443	0.0994261	0.0206696	0.217971	0.175561	0.231386	0.188494	0.232375	0.238652	0.173753	0.129225	0.149228	0.14174	0.115164	0.303443	0.135334	0.0646898	0.0780695	0.0803399
DG O-28:3_26:2	[M+H]+	MS1	C57H104O4	870.827	870.827	0.1378	100	870.82739:3223691 871.83074:2364197 872.8341:786297	0	22.8416	15.2793	20.004	37.0674	17.0407	10.2239	32.0626	21.4188	8.51801	18.456	17.7304	23.3847	24.4057	14.0475	6.06032	11.0004	17.1439	11.153	22.0815	18.7592	11.4001	15.2454	37.241	24.1804	21.9374	13.5943	11.6888	11.8245	55.4051	18.2203	7.33013	11.8385	12.9806
DG O-8:0_21:1	[M+H]+	MS1	C32H62O4	528.498	528.499	1.74078	99.8	528.49768:18911 529.50103:8269 530.50439:2110	0	0.155668	0.14936	0.223963	0.30535	0.170342	0.129472	0.121869	0.148823	0.369568	0.36949	0.126554	0.162802	0.105379	0.114408	0.26707	0.0959786	0.121952	0.12328	0.117216	0.154649	0.165255	0.195146	0.210317	0.247686	0.223412	0.151833	0.175629	0.173682	0.0218634	0.0965214	0.130498	0.166657	0.185254
DG O-9:0_15:2	[M+H]+	MS1	C27H50O4	456.404	456.405	2.05958	99.8	456.40375:88220 457.4071:28616 458.41046:6222	0	4.93001	4.96574	4.69778	6.34567	4.19263	2.96481	4.6797	3.21374	3.15243	3.10402	2.83089	3.65405	4.62814	3.17427	2.24939	2.56929	5.13948	4.5486	3.7846	5.16749	3.90488	5.28941	5.91096	4.07574	3.46262	3.69455	3.19092	2.77492	8.17391	3.90887	2.64355	2.94041	2.03097
FA 14:0	[M-H]-	MS2	C14H28O2	227.201	227.202	2.68484	99.9	227.2011:30821 228.20445:4062 229.20781:0	0	4.99821	3.68737	4.16016	2.96816	4.82372	3.66307	4.92454	3.22979	2.94554	2.77843	2.71811	3.43491	4.01704	4.19458	3.6371	2.05003	3.61107	5.12211	4.18824	4.44543	3.33214	4.63208	3.02761	3.72727	3.30194	3.99308	2.82065	2.77528	0.319984	3.52137	3.33668	2.42468	2.4344
FA 15:4	[M-H]-	MS2	C15H22O2	233.153	233.155	5.79015	100	233.15318:10851 234.15653:3055 235.15989:4338	68.99435:171 163.07135:147 217.10709:263 221.1349:66 233.15231:128	0.720966	0.816914	0.739518	0.639631	0.805005	0.76429	0.848727	0.70389	0.839925	0.608374	0.722078	0.726234	0.84082	0.64043	1.14191	0.575756	0.958548	0.946672	1.08761	0.859092	0.788068	1.14713	1.01108	0.69614	0.669892	1.1242	0.72283	0.859398	4.83598	0.734742	1.25576	0.824128	0.636358
FA 16:0	[M-H]-	MS2	C16H32O2	255.236	255.233	12.3808	100	255.23727:7435071 256.24062:3293334 257.24398:434462	54.01427:142 79.95802:101 80.02362:241 81.21587:69 83.04619:546 83.10684:70 83.24316:54 116.54663:53 124.84682:51 132.99321:265 152.20358:70 211.58336:81 237.21588:73 238.22783:128 255.22966:4368 255.3662:207 255.4201:64 255.54868:175 255.59904:112	95.6459	104.127	86.1975	78.7727	106.827	81.7435	72.5609	82.4313	88.4218	79.4096	70.166	88.644	83.7991	90.2713	102.935	69.4741	100.015	79.6071	72.3405	88.7923	90.0905	89.204	62.4463	72.5401	64.5655	89.5677	56.4819	66.4103	4.99977	55.5888	79.1014	52.0416	55.3417
FA 16:1	[M-H]-	MS2	C16H30O2	253.217	253.217	2.52747	99.9	253.21666:522176 254.22001:104224 255.22337:74620	0	18.7433	12.9058	15.6006	11.1306	18.089	13.7365	18.467	12.1117	10.4567	10.5023	10.1929	12.8809	15.0639	15.7297	13.6391	7.68763	12.6388	17.9274	14.6588	15.559	11.6625	16.2123	10.5966	13.0454	11.5568	13.9758	9.87228	9.71349	393.564	12.3248	12.3455	9.18954	8.52039
FA 18:0	[M-H]-	MS2	C18H36O2	283.263	283.264	4.30693	100	283.26312:483751 284.26647:100732 285.26983:12673	44.05318:59 59.01305:314 92.91319:63 92.93615:52 98.61726:136 100.96394:152 101.10508:54 122.57216:76 123.08479:63 123.5704:51 192.42627:55 283.25244:59	50.8519	50.5415	54.0758	36.7013	52.8241	40.3509	48.9253	32.6979	37.2983	30.4125	31.0265	34.9286	47.4382	29.23	38.0246	26.2209	71.9598	48.3453	46.7722	68.2317	54.6755	59.3664	47.1867	44.1812	30.9894	41.8863	37.0045	32.1153	21.5459	48.6869	39.0214	33.7226	23.9371
FA 18:1	[M-H]-	MS2	C18H34O2	281.248	281.249	3.48446	100	281.24762:2314277 282.25097:658940 283.25433:112889	44.66983:74 64.97495:74 71.01188:84 71.02985:53 79.95229:55 97.07391:52 111.07523:260 158.03032:206 199.843:85 211.08774:63 270.11401:172 270.14728:99 278.03125:98 278.79214:95 281.24985:1521 281.39572:101	140.14	119.789	87.9078	147.277	181.754	272.586	73.0805	77.8198	130.952	136.109	66.4915	126.968	142.569	197.822	215.268	99.4929	105.34	160.851	116.366	88.7229	102.543	137.124	77.7577	74.6485	49.9711	58.5851	84.2403	211.423	6.35663	64.0587	83.3918	50.9184	45.6796
FA 18:2	[M-H]-	MS2	C18H32O2	279.231	279.233	6.33879	100	279.23148:866127 280.23483:203164 281.23819:46934	59.01179:259 72.02175:221 79.00352:288 81.03413:187 100.96442:263 270.2305:75 279.24475:495	35.0964	28.3083	19.0308	39.0915	39.6356	101.005	17.6253	15.3685	33.9209	28.1131	20.8745	35.9842	42.1783	46.2909	47.6899	19.5721	24.8967	38.0579	29.9847	22.3915	19.9992	27.5589	15.8435	16.8565	15.6191	15.2317	19.52	82.9594	1.82931	16.4259	19.5774	14.0108	16.1443
FA 20:0	[M-H]-	MS2	C20H40O2	311.293	311.296	7.03511	100	311.29379:372450 312.29714:113596 313.3005:13616	74.99331:116 91.02088:501 293.14307:188 293.28821:92 301.28244:54 311.28937:1327 311.40903:118	27.6377	29.7813	26.5945	26.7091	34.994	24.6405	24.9239	23.5795	22.4151	22.5928	21.4395	30.3971	31.8915	24.487	30.6079	16.9858	27.7875	26.6761	25.4473	27.2775	24.0216	27.1438	20.3377	24.833	17.7853	26.1501	18.5054	18.0126	1.21215	22.1759	26.2216	17.1714	16.391
FA 20:1	[M-H]-	MS2	C20H38O2	309.279	309.28	4.26798	100	309.27795:52842 310.2813:15936 311.28466:4238	39.99944:126 40.05605:56 53.75868:53 85.33866:52 91.01758:80 96.95543:53 101.06511:130 104.79714:58 118.92633:391 138.19748:51 222.28816:54 309.2749:96 309.42642:58	2.78715	3.04229	3.25863	4.49875	3.92272	7.06376	2.11198	3.32865	3.23901	3.43369	2.08595	3.2467	3.60841	9.27711	4.96879	3.35313	3.17168	4.08075	3.21208	3.09795	4.08754	2.87853	3.25299	3.22317	1.35691	2.47493	2.70963	4.03593	0.484507	3.33954	2.27349	2.50374	1.5435
FA 21:0	[M-H]-	MS2	C21H42O2	325.309	325.311	5.80982	100	325.31018:14361 326.31353:5287 327.31689:1799	95.00549:149 122.97854:143 218.27626:54 241.02895:72 282.11914:260 288.91089:52 325.33472:178	1.34293	1.204	1.2557	0.594686	1.57469	1.21537	0.725922	0.963843	1.02017	0.955625	0.920493	1.07356	0.682565	1.09814	1.81983	0.419248	1.25836	1.50821	1.35049	0.861432	1.13138	1.38325	1.02122	0.645193	0.942143	1.13946	0.91942	0.972613	1.16257	1.15194	1.34914	0.521521	1.05696
FA 22:0	[M-H]-	MS2	C22H44O2	339.325	339.327	4.56787	100	339.32602:102917 340.32937:40953 341.33273:5909	80.91317:60 212.07875:215 212.10764:84 248.96927:1709 249.10626:104 249.19466:109 249.36345:60 249.41872:60 249.5285:90 249.61803:67 249.97078:155 250.47395:106 320.30634:166 321.31564:263 337.52902:56 339.32153:958 339.47681:110	8.97707	8.10848	8.43906	7.10165	9.69729	7.94707	7.78993	7.15862	7.39887	6.53865	6.74096	7.4157	8.92998	7.88792	10.0273	5.30567	8.41872	9.59899	8.62725	9.36564	7.62227	9.08967	6.41231	7.9274	6.40226	7.56912	6.34968	6.63628	10.8552	7.96138	8.95808	6.3272	6.35224
FA 24:0	[M-H]-	MS2	C24H48O2	367.357	367.358	3.81099	100	367.35611:24386 368.35946:6834 369.36282:2766	214.65936:61 251.8058:85 269.04691:60 327.2923:92 367.35309:258 367.42459:58	24.9911	18.4368	20.8008	14.8408	24.1186	18.3153	24.6227	16.1489	14.7277	13.8921	13.5906	17.1745	20.0852	20.9729	18.1855	10.2502	18.0554	25.6105	20.9412	22.2271	16.6607	23.1604	15.1381	18.6363	16.5097	19.9654	14.1033	13.8764	0.527595	17.6068	16.6834	12.1234	12.172
FA 24:1	[M-H]-	MS2	C24H46O2	365.341	365.342	4.84477	100	365.34177:26414 366.34512:10543 367.34848:3081	122.97269:257 160.92876:257 172.88103:54 173.08293:71 240.90343:260 295.23209:84 356.00327:112 365.33023:248 365.67123:136	2.10902	2.17619	1.9835	5.43513	2.46606	1.94781	0.81736	2.81077	1.63765	1.16298	0.84948	1.79612	1.10984	3.52082	3.60485	2.07867	1.96561	1.81347	1.93453	1.86469	2.14505	1.34487	1.63559	1.53573	0.659149	1.33668	1.98812	1.6396	4.33906	1.30923	0.884393	1.47463	1.19675
FA 25:0	[M-H]-	MS2	C25H50O2	381.372	381.374	4.79844	100	381.37244:48506 382.37579:15136 383.37915:3654	83.9418:63 84.55255:84 97.31974:72 150.09821:243 150.11861:179 190.29161:57 216.37566:60 254.16743:89 257.51013:193 271.77686:64 381.3782:1102 381.54047:64	10.2967	8.12406	8.83476	6.22606	9.86642	7.75877	8.26134	5.86071	6.33188	5.53538	5.43489	6.31984	7.29616	8.10379	7.91647	3.70157	7.88335	11.5897	10.2126	9.74416	7.39778	9.71115	5.97652	7.09415	6.64547	8.38735	6.0578	5.324	3.57695	7.24279	6.95301	4.94012	5.39752
FA 26:0	[M-H]-	MS2	C26H52O2	395.388	395.389	3.18673	100	395.38763:64344 396.39098:19849 397.39434:3245	60.01506:102 84.42666:257 109.15791:58 168.98343:717 169.0314:135 169.10339:83 354.62027:55 364.95401:65 392.69266:52 393.68167:79 395.36795:1116 395.49213:70 395.54681:73 395.60458:101	8.39273	6.05355	6.82938	4.5037	7.28038	6.48592	7.97269	4.74079	4.80461	4.4233	4.38781	5.10731	6.1494	6.92092	4.74191	2.91786	5.94238	9.58363	7.85075	7.55293	5.92324	7.94681	5.00324	5.94401	5.79142	6.52748	4.66611	4.55984	0.562187	5.62687	4.16652	3.30543	4.07403
FA 26:7	[M-H]-	MS2	C26H38O2	381.276	381.28	10.1763	100	381.27917:5962 382.28252:0 383.28588:0	59.27502:74 120.6923:97 134.9782:239 168.97948:258 206.60806:86 259.07666:196 281.25812:206 381.23306:169	0.597366	0.645836	0.633794	0.535192	0.638028	0.586336	0.667518	0.491713	0.551861	0.484921	0.538583	0.533331	0.704325	0.51269	0.601818	0.497548	0.825417	0.639761	0.623329	0.748056	0.677509	0.77663	0.629345	0.579306	0.493623	0.59319	0.544356	0.507397	0.868521	0.704299	0.625894	0.548498	0.456624
FA 27:0	[M-H]-	MS2	C27H54O2	409.4	409.405	11.5533	100	409.3963:10369 410.39965:4505 411.40301:1729	123.96531:259 172.97212:148 173.01852:53 179.96425:95 285.17786:246 306.17783:113 336.23819:78 365.36377:139 365.48178:54 391.29855:255 397.07724:59 409.27167:472 409.38248:580 409.48087:95	1.43067	1.24148	1.21185	0.940113	1.4286	1.25011	1.15494	0.838613	1.2212	0.850339	0.843262	0.985315	1.16904	1.44247	1.26947	0.762688	1.26096	1.5934	1.41219	1.5938	1.20599	1.45432	0.94839	1.05208	0.992297	1.21938	0.928814	0.954908	3.18251	1.76314	1.21908	0.858039	0.836751
FA 28:0	[M-H]-	MS2	C28H56O2	423.42	423.421	3.023	100	423.42191:42681 424.42526:23005 425.42862:4595	70.78224:55 83.04748:74 109.6039:50 168.98668:789 169.05809:71 207.21899:52 423.42041:816	5.13523	4.32933	4.53819	3.09163	4.7618	4.09642	5.74239	3.40627	3.33505	3.22114	3.20339	3.75772	4.16391	4.10613	2.9293	3.16218	4.77095	5.8261	4.95052	5.25442	4.33146	5.54906	3.82398	4.00474	3.92179	4.31696	3.58102	3.26441	2.19876	4.75771	2.71604	2.44294	2.91407
FA 30:0	[M-H]-	MS2	C30H60O2	451.45	451.452	4.5409	100	451.4501:18490 452.45345:13650 453.45681:3286	59.01118:106 70.64984:62 120.62248:53 163.50713:57 168.98969:198 169.03003:79 171.01033:56 232.26712:62 265.15491:87 357.37448:57 451.46109:241	2.93595	2.72412	2.62567	1.88251	3.22609	2.77847	3.1251	1.95395	2.06015	2.7932	1.97748	2.1814	2.55681	2.27508	2.13057	2.32116	2.90862	3.15617	2.7879	3.631	2.66743	3.32084	2.48401	2.55705	2.4318	2.5429	2.33291	2.13086	1.50043	2.80791	1.63198	1.4587	1.92229
FA 32:0	[M-H]-	MS2	C32H64O2	479.479	479.483	8.34231	100	479.47641:8768 480.47976:7601 481.48312:2035	59.01269:2421 59.08114:210 59.10092:83 59.17891:58 59.65861:117 60.01406:159 60.03427:70 61.98693:150 76.95528:137 92.928:88 94.92732:124 249.08339:131 387.26645:994 387.4426:52 402.28076:261 419.30377:509 420.80731:54 421.293:1754 421.58139:62 421.81595:86 421.90234:75 422.31351:282 423.19827:126 423.26538:73 423.5918:89 423.69904:104 479.47635:294	1.66604	1.36361	1.6135	1.02077	1.66742	1.99015	1.83004	1.12786	1.31941	1.17962	2.08427	1.65728	1.77358	1.28686	1.17528	1.13622	1.78881	1.72574	1.65685	2.47864	1.75374	1.77573	1.69239	1.70424	1.34601	2.0238	1.47423	1.41752	1.74805	2.2342	1.15379	1.28986	1.4217
LPC 15:0	[M+H]+	MS1	C23H48NO7P	482.324	482.324	0.746386	100	482.32446:48562 483.32781:16903 484.33117:3549	0	0.528808	0.480383	0.262327	1.41448	0.396033	0.820553	0.299571	0.375088	0.751542	0.505049	0.687095	0.676857	0.522194	0.855325	0.569449	1.10073	0.610351	0.586009	0.507238	0.508964	0.606746	0.585777	0.35478	0.281277	0.320286	0.409658	0.642446	0.744404	0.023125	0.656067	0.867345	0.579625	1.01634
LPC 15:2	[M+H]+	MS1	C23H44NO7P	478.297	478.293	8.73942	95.8	478.29697:8435 479.30032:2620 480.30368:0	0	0.0282901	0.0177539	0	0	0	0.0199342	0	0	0.0584882	0	0.0519041	0	0	0.0159404	0.174566	0.135748	0	0.0727109	0.0576835	0	0	0	0	0	0	0	0	0.122044	0	0.0206905	0.0865565	0.0400623	0.163478
LPC 16:0	[M+H]+	MS2	C24H50NO7P	496.337	496.34	5.58085	100	496.34:587653 497.34335:237683 498.34671:40330	43.049:102 45.05688:78 56.04654:73 57.07244:108 59.06176:102 60.07915:1711 60.41083:83 61.08387:121 71.07972:320 72.08305:139 80.96977:50 81.06598:116 83.08386:80 85.10706:105 86.09724:4401 86.20558:82 86.31742:52 86.61787:63 87.10256:335 95.08637:121 98.98511:96 103.07153:52 104.10638:17600 104.19347:709 104.23416:217 104.26156:169 104.29124:141 104.36539:120 104.49418:61 104.54142:79 104.62681:…	4.30937	8.9506	5.83532	24.2828	4.69894	27.6522	2.90937	4.2584	13.736	11.7233	30.6095	7.63116	13.5948	26.7455	59.8258	14.6832	12.5062	14.0553	16.8897	19.2089	16.87	8.16181	14.4814	8.37781	8.12786	6.53103	26.5344	16.732	5.53745	40.7984	28.1527	17.3465	40.2366
LPC 16:1	[M+H]+	MS2	C24H48NO7P	494.328	494.324	7.28267	94.4	494.32306:5833 495.32641:1873 496.32977:0	59.06004:110 184.07007:242 292.1387:67	0.0513762	0.0924869	0.0277926	0.179317	0.0099057	0.0975487	0.00949808	0.0326457	0.083889	0.0446899	0.13648	0.0643445	0.0493908	0.0659381	0.267983	0.108902	0.0968893	0.0782789	0.0639814	0.0769766	0.0951046	0.0131652	0.023178	0.0174938	0.0239105	0.0601888	0.072127	0.0812472	0.0104	0.127499	0.111019	0.0798676	0.19972
LPC 17:3	[M+H]+	MS1	C25H46NO7P	504.309	504.308	1.0906	99.9	504.30905:15182 505.3124:4851 506.31576:1232	0	0.0258369	0	0	0.135737	0	0.0902174	0	0	0.10606	0	0.0765758	0	0	0.0888052	0.336006	0.148122	0.0616789	0.0416997	0	0	0	0	0	0	0	0	0.0398237	0.0901799	0	0	0.115816	0	0.112002
LPC 18:0	[M+H]+	MS2	C26H54NO7P	524.37	524.371	1.1633	100	524.36945:55015 525.3728:24142 526.37616:5134	42.03051:51 43.03761:89 45.0304:99 60.07929:174 67.05223:95 86.09587:938 87.09279:110 99.10519:60 104.10265:171 125.00166:217 166.05794:57 184.07108:7675 184.18857:216 184.23164:117 184.34009:79 184.48076:52 184.63484:52 185.07208:373 186.09262:58 506.33301:56	2.61947	8.41916	6.09397	13.2689	4.61772	22.9352	3.29604	2.96475	17.7541	15.3148	27.9999	4.92991	6.59021	10.2177	45.4239	8.05899	14.248	13.3867	13.676	13.8377	20.4918	9.09648	8.8481	9.41301	7.41455	9.20491	28.4954	16.8221	4.21346	21.7943	29.0302	16.5875	27.5813
LPC 18:1	[M+H]+	MS2	C26H52NO7P	522.357	522.355	2.22071	100	522.35461:238168 523.35796:93538 524.36132:17140	45.03426:286 59.06153:200 60.0805:412 67.0546:54 71.07066:140 83.09022:68 86.09483:962 87.09931:212 89.06266:79 95.07787:73 97.09512:75 104.10683:4046 104.18784:172 104.22179:73 105.11235:298 106.11031:80 124.99385:590 133.09387:53 161.09598:69 184.07219:5755 184.19205:173 184.26888:65 184.57707:54 185.07312:644 186.07921:143 247.25137:72 339.2876:104 445.27209:85 504.34283:104 505.33557:131 506.…	1.70548	3.45291	1.42905	7.24735	1.64934	5.58652	1.17136	1.28002	2.70963	2.9437	7.70333	2.38859	2.88841	3.09697	12.729	5.10313	4.00747	4.07717	4.31143	3.51213	4.22133	3.80142	3.61353	1.89434	2.44495	1.59052	5.72499	4.95004	1.53773	3.77101	6.11035	5.11553	9.4222
LPC 18:2	[M+H]+	MS2	C26H50NO7P	520.341	520.34	1.65277	100	520.33936:292289 521.34271:112428 522.34607:20275	45.03004:98 46.04189:51 57.0313:58 60.07973:703 61.08941:63 65.04124:84 68.05225:63 71.06994:222 81.06884:57 85.06123:68 86.0966:2003 86.15327:107 87.09698:208 87.12898:61 95.08289:133 98.98575:98 104.107:8104 104.19677:289 104.44548:90 105.10838:620 107.08249:59 113.09103:111 124.99966:1024 125.06393:58 135.12003:66 147.10835:87 166.05945:268 181.01285:58 184.0731:11870 184.18779:470 184.23474:1…	0.177724	0.138585	0.454598	5.3351	0.58704	0.158784	0.230782	0.781728	1.53988	2.19763	6.45148	1.54255	0.179533	2.04384	5.41834	0.783541	2.12086	1.57223	1.74221	0.194916	2.19847	0.152938	0.589215	1.05305	0.296912	0.996523	2.20672	3.03095	0.483539	2.23451	2.75502	1.59078	4.76925
LPC 18:3	[M+H]+	MS2	C26H48NO7P	518.317	518.324	12.8491	93.6	518.32202:33533 519.32537:12450 520.32873:2756	60.07739:80 86.09957:90 104.10619:290 184.07329:358	0.203802	0.373222	0.270424	0.965024	0.232043	0.940334	0.16113	0.201009	0.553195	0.464422	0.173096	0.346049	0.331178	0.967207	1.88828	0.580605	0.477055	0.516478	0.596172	0.434468	0.635818	0.371454	0.322578	0.349683	0.333103	0.29543	0.907531	0.639808	0.0782588	0.777253	0.975836	0.679834	0.188805
LPC 20:1	[M+H]+	MS2	C28H56NO7P	550.374	550.387	23.6198	91.2	550.38306:5142 551.38641:2575 552.38977:1902	86.09888:91 104.10648:249 125.99909:73 184.06763:342 185.08859:58 312.90536:52	0.0793702	0.0870078	0.0774313	0.177023	0.0821966	0.0803035	0.0818891	0.0864675	0.0861775	0.0760408	0.0825759	0.0849994	0.0933494	0.0843402	0.0835776	0.097472	0.0753326	0.0840574	0.078686	0.0777819	0.00708745	0.0303043	0.0777856	0.0825176	0.0766652	0.093993	0.0765721	0.0802154	0.0915558	0.089659	0.0853861	0.0794341	0.0804206
LPC 20:2	[M+H]+	MS2	C28H54NO7P	548.368	548.371	6.34607	91.7	548.36896:5415 549.37231:2829 550.37567:537	58.06152:90 86.09762:86 89.05869:65 104.1105:256 128.0995:111 184.07097:427 185.06934:53 239.23157:52 340.20737:52 346.7796:75	0.0342972	0.0678265	0.0432975	0.10887	0.0383454	0.100779	0.0439618	0.030608	0.0706898	0.0688097	0.137321	0.052357	0.054367	0.0661447	0.141824	0.0700875	0.0919786	0.073963	0.0706944	0.0805866	0.0811683	0.0522481	0.0679877	0.0475966	0.0453872	0.0510362	0.0844946	0.0776403	0.0526351	0.100604	0.11752	0.0897353	0.136555
LPC 20:3	[M+H]+	MS2	C28H52NO7P	546.36	546.355	8.03506	100	546.3598:41533 547.36315:18105 548.36651:3186	60.07933:122 69.07192:80 83.04503:145 86.09408:610 87.0972:66 104.1065:1405 124.99856:250 184.07329:2368 184.5123:52 185.07239:83 239.10857:54 258.10294:77 364.27002:52 546.3277:80	0.170666	0.125733	0.292127	0.128003	0.259541	0.141057	0.199601	0.152993	0.282395	0.13399	0.167522	0.267698	0.380343	0.162472	0.23363	0.425584	0.109405	0.114402	0.583833	0.636504	0.142775	0.47562	0.464343	0.121497	0.141881	0.261824	0.170691	0.128614	0.281797	0.153234	0.168398	0.764652	0.0874717
LPC 20:4	[M+H]+	MS2	C28H50NO7P	544.342	544.34	3.25165	100	544.33801:110855 545.34136:43662 546.34472:9155	55.06037:74 59.06039:314 60.07953:382 86.09553:1171 86.16561:58 87.10378:130 91.06218:67 95.08031:115 104.10611:4786 104.27155:70 105.07523:77 105.1087:312 107.08118:95 121.06504:58 125.00505:255 166.05794:263 184.07098:5921 184.18414:142 184.23813:101 184.35681:74 184.52475:65 184.6624:57 184.72086:80 185.07454:496 186.07529:131 259.09567:52 273.29803:73 526.32098:182 527.34863:130 544.30615:51	0.596395	0.700333	0.247073	2.76267	0.436145	2.7676	0.285112	0.393107	0.723929	0.966604	1.7809	0.727331	0.437019	1.63396	1.64785	0.461179	1.07315	0.592963	0.523594	0.496166	0.705766	0.395734	0.363473	0.277286	0.168595	0.285594	0.63746	0.55075	0.268174	0.42434	0.808028	0.385029	1.27778
LPC 20:5	[M+H]+	MS2	C28H48NO7P	542.323	542.324	2.37865	94	542.32483:4346 543.32818:0 544.33154:874	71.08624:74 86.09267:60 104.1022:226 184.07841:278	0.148557	0.127797	0.0308242	0.378766	0.0465354	0.170197	0.064535	0.0646422	0.114564	0.133622	0.327275	0.112041	0.0685595	0.13442	0.288546	0.186153	0.165497	0.160787	0.098328	0.0981783	0.134082	0.0357084	0.0679137	0.0623365	0.0563869	0.0691131	0.123097	0.174981	0.0362947	0.121761	0.182183	0.0908333	0.257491
LPC 22:5	[M+H]+	MS2	C30H52NO7P	570.353	570.355	4.61116	90.4	570.35077:5002 571.35412:2473 572.35748:0	71.08307:91 86.09964:152 104.10912:207 124.99596:208 184.07481:365	0	0	0	0.0284257	0	0.106798	0.0044973	0	0.0112857	0	0.048328	0	0.00912041	0.0163528	0.0345209	0.00494103	0.0666536	0	0	0	0	0	0	0	0.00510874	0	0.021005	0.0358745	0.00599816	0.00780598	0.0119501	0	0.0570592
LPC 22:6	[M+H]+	MS2	C30H50NO7P	568.338	568.34	3.00876	100	568.33899:27574 569.34234:12359 570.3457:2271	58.0617:57 59.05463:67 60.07494:100 86.09463:231 97.10052:51 104.10572:1658 104.18984:79 105.10527:62 124.99963:160 129.05536:97 184.07155:2443 184.20483:77 184.63692:54 185.07097:133 568.34546:58	0.14716	0.204584	0.0597284	1.11637	0.0913334	0.886285	0.120269	0.1149	0.163131	0.144173	0.394484	0.291844	0.171924	0.496791	0.393837	0.16844	0.482281	0.181294	0.171833	0.142881	0.237463	0.0991967	0.123347	0.0837687	0.0916418	0.140564	0.14798	0.224753	0.0106828	0.104169	0.257069	0.0837923	0.243749
LPC 26:0	[M+H]+	MS2	C34H70NO7P	636.495	636.496	1.44541	93.6	636.4964:4337 637.49975:2217 638.50311:536	104.10432:304 184.07082:422 186.07156:84	0.432407	0.433473	0.474618	0.494368	0.448701	0.302796	0.467782	0.286166	0.299057	0.323521	0.262088	0.379224	0.489415	0.262376	0.139631	0.190109	0.469926	0.456168	0.327611	0.526963	0.387292	0.564552	0.607149	0.432326	0.33334	0.380482	0.299121	0.263751	0.818606	0.329249	0.251258	0.258079	0.143533
LPC 34:4	[M+H]+	MS1	C42H78NO7P	740.557	740.559	2.72767	99	740.55688:35401 741.56023:36789 742.56359:14002	0	0.0911323	0.0999848	0.110873	0.432568	0.102735	0.0688544	0.0806757	0.0446749	0.133349	0.0660106	0.0576166	0.107895	0.207289	0.0425565	0.196597	0.1054	0.413436	0.141765	0.0520141	0.12145	0.171783	0.163077	0.147021	0.0786941	0.0508845	0.0729241	0.0632202	0.0863031	0.0828129	0.123233	0.195974	0.0886128	0.0707137
LPC 36:2	[M+H]+	MS1	C44H86NO7P	772.621	772.622	0.944835	99.9	772.62079:209161 773.62414:145473 774.6275:45742	0	2.9925	1.44578	0.994571	6.69038	1.75985	0.49832	1.81373	0.667599	0.784257	0.432935	0.962051	0.468187	1.20137	0.550233	1.67748	4.08208	0.960219	1.30506	1.20917	1.36973	1.06947	0.842935	1.0985	0.672846	1.07236	0.803866	0.83362	0.919834	0.303616	1.45263	1.38044	1.32853	1.16369
LPC 38:3	[M+H]+	MS1	C46H88NO7P	798.633	798.637	4.65794	96.6	798.63336:50305 799.63671:50708 800.64007:0	0	0.484842	0.644245	0.691621	0.696175	0.410806	0.209211	0.126828	0.214281	0.49845	0.261018	0.328	0.159718	0.591147	0.250398	0.569169	0.970568	0.521191	0.491473	0.508224	0.362848	0.477253	0.405406	0.491282	0.398014	0.21267	0.291349	0.51573	0.445429	0.557399	0.725056	0.490577	0.567822	0.641532
LPC 38:4	[M+H]+	MS1	C46H86NO7P	796.623	796.622	2.14657	99.3	796.62323:401484 797.62658:337562 798.62994:92265	0	0.719441	1.74009	1.6579	3.48265	0.664484	1.14515	0.60459	0.699251	1.42318	1.10164	4.35614	0.59249	0.810743	1.40947	8.88554	0.845208	1.21444	1.21755	0.898114	0.822132	1.03095	1.16823	1.11278	0.552772	0.353502	0.570072	1.12893	0.883687	0.559412	1.6051	1.23171	1.2747	5.82096
LPC O-15:1	[M+H]+	MS1	C23H48NO6P	466.33	466.329	1.37242	99.9	466.32983:25436 467.33318:9032 468.33654:0	0	0.158434	0.05731	0.0309681	0.264589	0.0697141	0.143026	0.0108236	0.0864922	0.0821464	0.0930052	0.490171	0.149301	0.162035	0.301343	0.493931	0.357297	0.150513	0.0475794	0.0185663	0.0742596	0.10782	0.0341182	0.0123731	0.0557172	0.00934712	0.0497221	0.0899292	0.135263	0.0245448	0.33839	0.264705	0.150469	0.208862
LPC O-16:0	[M+H]+	MS2	C24H52NO6P	482.361	482.361	0.393896	100	482.36298:10391 483.36633:4177 484.36969:1169	45.03608:59 71.08143:59 86.09924:292 87.03945:75 89.05956:123 104.10933:912 125.00068:78 184.07826:140 269.11203:59	0.0584906	0.0310433	0.0345679	0.488324	0.0363942	0.228375	0.12439	0.0253847	0.0223438	0.0439223	0.839553	0.0962588	0.284523	0.281106	1.50683	0.968081	0.0396331	0.0290995	0.0212615	0.0375668	0.041239	0.0387984	0.127363	0.0291087	0.0457049	0.0319716	0.207062	0.0730965	0	0.494953	0.527047	0.353424	0.326986
LPC O-16:1	[M+H]+	MS1	C24H50NO6P	480.337	480.345	16.1342	87	480.33716:59057 481.34051:16715 482.34387:0	0	0.0936774	0.111813	0.0626534	0.213847	0.0825235	0.159128	0.0432826	0.0445538	0.125641	0.0999919	0.646259	0.143671	0.117032	0.189438	1.30705	0.493588	0.113577	0.0954296	0.101599	0.1152	0.128444	0.0814863	0.0792191	0.0736898	0.0617467	0.0722342	0.156547	0.138349	0.0448761	0.289223	0.292098	0.210168	0.242357
LPC O-16:2	[M+H]+	MS1	C24H48NO6P	478.325	478.329	9.30322	95.2	478.32474:2847748 479.32809:1209804 480.33145:210105	0	17.0549	18.035	7.7318	9.54699	5.55236	7.26471	24.6494	3.42925	5.44073	114.46	7.77914	10.3633	6.77141	3.6763	3.66004	4.50157	1.52889	4.63184	4.15485	4.33894	3.83343	6.67949	3.45404	5.2206	4.8606	5.89378	3.90218	3.24707	6.35975	5.16743	4.22605	5.51935	5.7817
LPC O-18:0	[M+H]+	MS1	C26H56NO6P	510.391	510.392	0.724933	99.9	510.39145:80604 511.3948:31180 512.39816:7963	0	0.0983509	0.097222	0.108683	0.174963	0.0777751	0.0939731	0.0544031	0.0281507	0.0774213	0.0543875	0.569235	0.0763933	0.197891	0.105863	1.17075	1.5731	0.0897161	0.062232	0.0572249	0.0182959	0.107733	0.00769766	0.0141353	0.076833	0.0431787	0.0631593	0.142238	0.0841285	0.0296885	0.347978	0.375337	0.244707	0.198815
LPC O-20:3	[M+H]+	MS1	C28H54NO6P	532.38	532.376	6.53673	97	532.3797:14479 533.38305:6046 534.38641:1501	0	0.155237	0.115397	0.113132	0.318249	0.114715	0.113262	0.12126	0.285253	0.132009	0.125679	0.120347	0.118783	0.124569	0.118579	0.119569	0.266517	0.11016	0.120995	0.144229	0.104387	0.146959	0.133436	0.15043	0.11833	0.142533	0.141567	0.11141	0.131922	0.150158	0.107178	0.10977	0.100964	0.188955
LPC O-24:0	[M+H]+	MS1	C32H68NO6P	594.486	594.486	0.504638	99.9	594.48602:17140 595.48937:9171 596.49273:2325	0	0.159935	0.158043	0.164923	0.345281	0.164581	0.140568	0.15623	0.15596	0.149006	0.157972	0.156382	0.163247	0.170511	0.161113	0.132771	0.142521	0.164682	0.161861	0.156641	0.170295	0.157175	0.185346	0.191264	0.162573	0.154488	0.170661	0.139296	0.143758	0.145814	0.158203	0.153248	0.155316	0.130511
LPC O-26:3	[M+H]+	MS1	C34H66NO6P	616.464	616.47	10.187	90.9	616.46381:135275 617.46716:86301 618.47052:21895	0	0.116333	0.12368	0.122165	4.06168	0.131815	0.102715	0.118698	1.31877	0.135195	0.0985144	0.103914	0.132082	0.133598	0.105347	0.1539	1.23165	0.105507	0.111918	0.0949006	0.128805	2.7069	0.162093	0.170198	0.114436	0.0999966	1.67673	0.108362	0.0643988	0.182174	0.139407	0.121659	0.113585	1.53472
LPC O-28:3	[M+H]+	MS1	C36H70NO6P	644.494	644.501	11.0783	88.6	644.49426:59986 645.49761:26333 646.50097:6025	0	0.275332	0.226642	0.219393	0.468391	0.421847	0.22499	0.332223	0.228153	0.211987	0.272859	0.226258	0.358291	0.41241	0.198779	0.297724	0.202045	0.18886	0.426579	0.328644	0.296651	0.218533	0.301603	0.272227	0.247669	0.385552	0.249975	0.225134	0.339176	0.112307	0.215378	0.737014	0.254821	0.449923
LPE 16:0	[M-H]-	MS2	C21H44NO7P	452.278	452.278	1.61405	100	452.27637:18006 453.27972:6510 454.28308:2079	68.53297:56 78.95523:124 118.99329:138 140.24306:53 159.56549:66 168.98503:204 184.9099:146 198.27016:82 214.0466:99 231.98889:158 232.04265:51 255.22598:1507 255.29929:204 255.36963:63 256.23102:126 256.92334:63 259.23914:61 351.28738:50 363.31247:272 439.24246:70	0.362851	0.401032	0.258094	0.556535	0.266724	0.720152	0.170088	0.201101	0.541775	0.27915	0.482156	0.65254	0.194282	0.62233	4.38312	1.4266	0.571038	0.408631	0.340768	0.358779	0.463694	0.425961	0.180086	0.179888	0.186102	0.205315	0.356717	0.460373	0.036521	0.571186	0.992608	0.461033	0.922967
LPE 18:1	[M-H]-	MS2	C23H46NO7P	478.291	478.294	6.565	99.6	478.29297:15404 479.29632:7619 480.29968:2658	59.00937:135 96.95734:389 97.01759:72 152.93149:243 183.07272:51 192.08794:230 196.0323:69 217.12021:55 281.24655:1073 281.3147:247 281.39795:91 281.82214:120 283.08096:97 283.11514:65 290.37515:51 343.75955:58 347.05151:58 410.02368:65 445.47202:51	0.3384	0.283113	0.238909	0.36416	0.330825	0.426707	0.206382	0.314557	0.36857	0.324922	0.344198	0.332906	0.412518	0.415156	1.85047	0.689031	0.35932	0.378275	0.392307	0.434923	0.40438	0.216762	0.097179	0.206422	0.203186	0.171225	0.469791	0.496853	0.0306335	0.585904	0.755645	0.425841	0.885201
PC 14:0_16:0	[M+CH3COO]-	MS2	C38H76NO8P	764.55	764.545	7.3377	95	764.55292:61274 765.55627:30927 766.55963:10856	59.01425:260 59.45171:63 96.95505:62 106.79114:52 155.25925:63 158.08539:241 170.05089:120 227.20039:2337 227.33665:126 227.38922:73 227.46954:60 227.85297:139 229.18213:63 230.89819:120 242.89781:264 255.23061:1046 255.32719:150 255.36877:110 255.42615:66 255.77644:85 279.23523:381 359.92105:51 376.72458:52 376.78519:104 444.87698:79 453.25809:177 463.30981:123 467.37265:55 504.29614:213 504.381…	1.34644	2.99791	3.89344	4.14363	1.14758	3.59124	0.414635	2.49119	6.63648	0.788128	2.42799	2.01907	2.32416	0.952859	8.82458	4.01596	2.40543	3.88886	2.95381	2.83844	4.94725	4.15109	2.23759	0.654702	1.76286	3.20213	5.20334	3.91876	1.66857	5.45466	5.63527	4.64817	18.775
PC 14:0_18:2	[M+CH3COO]-	MS2	C40H76NO8P	788.545	788.545	0.0760895	100	788.547:51268 789.55035:30778 790.55371:8681	59.01424:439 98.96583:151 100.96513:161 102.95773:214 106.31373:60 168.03127:134 227.19746:818 227.32648:60 228.1996:300 228.26294:88 235.82275:55 261.22113:78 279.2298:2019 279.36621:156 279.53439:59 279.61392:69 279.72971:154 279.82791:142 279.88467:105 280.23267:147 281.8548:52 301.1481:223 310.71964:55 452.8342:126 486.27878:143 486.32904:68 504.29584:179 504.42572:81 538.74408:66 624.45074:8…	0.661752	3.1488	2.50169	1.83342	0.766435	3.2043	0.582089	1.98449	5.32895	2.22166	3.18598	1.01773	1.30895	1.05022	5.93372	3.52148	2.42566	5.22291	3.76827	4.20199	6.3032	3.10768	1.51161	1.43869	2.02803	3.41717	3.74405	6.81284	2.22709	5.10531	4.18114	4.03596	16.6869
PC 14:0_20:4	[M+CH3COO]-	MS2	C42H76NO8P	812.543	812.545	1.66145	100	812.54462:16830 813.54797:11093 814.55133:3525	59.01582:259 59.06274:90 59.07862:60 65.39045:65 68.20742:59 110.89724:150 110.93165:65 166.0952:52 212.96954:285 227.19942:433 303.23083:590 304.23038:87 434.26053:161 513.06714:51 564.47644:71 694.47656:136 694.57867:52 738.5119:308 739.08539:58 739.50336:284 744.0368:127	0.171572	1.18945	1.22065	0.494178	0.32481	1.90205	0.144068	0.513292	2.5227	0.881675	0.878161	0.261099	0.525383	0.537118	1.28587	0.384562	1.20142	2.54939	1.42376	1.23355	2.74445	2.2138	0.639103	0.452758	0.390633	1.14356	1.65719	1.68555	0.280419	1.1746	1.45585	1.12552	6.09449
PC 15:0_16:0	[M+CH3COO]-	MS2	C39H78NO8P	778.558	778.56	2.58169	100	778.55859:7401 779.56194:6488 780.5653:2871	81.66479:58 125.62988:76 241.21573:518 241.29977:73 242.23164:104 250.10623:115 254.69981:63 255.21504:86 256.22672:189 362.84683:240 462.10974:116 462.27151:114 532.2135:150 704.565:242 704.72668:71	0.346657	0.718025	0.759256	1.77709	0.624736	1.11949	0.153245	1.00656	0.996261	0.67965	0.638455	0.646041	0.592876	0.883228	2.28323	0.906438	0.647981	0.50888	0.720048	0.489773	1.22611	0.592944	0.576552	0.247801	0.537724	0.681635	0.952093	0.864278	0.511436	1.17789	1.53899	0.833476	2.57522
PC 15:0_18:2	[M+CH3COO]-	MS2	C41H78NO8P	802.561	802.56	0.610546	97.5	802.55719:31194 803.56054:23476 804.5639:7881	57.68379:55 59.01412:491 59.07151:55 59.0989:71 60.66715:50 69.64827:50 83.98769:239 102.97413:443 103.15205:61 136.02057:52 179.56281:256 218.18018:185 241.22476:84 271.17044:65 279.23404:1547 279.34302:114 279.38519:90 279.51541:121 280.02502:102 280.22296:315 280.32916:54 281.23123:273 281.29288:107 466.28683:192 466.35596:65 466.50366:57 467.23904:60 490.0098:125 613.42352:62 641.01892:64 642…	0.8698	2.21034	1.55181	2.84731	1.246	3.48145	0.852968	2.7566	2.91913	2.36419	2.63759	1.66037	1.81378	1.92906	4.88237	3.19837	1.78398	2.10222	3.08488	2.32441	5.23834	1.55141	1.68127	1.75294	1.94177	2.59192	2.9772	5.18731	1.39649	4.20109	4.1484	2.58451	9.37563
PC 15:0_20:4	[M+CH3COO]-	MS2	C43H78NO8P	826.561	826.56	0.302458	100	826.55731:15559 827.56066:12669 828.56402:5374	122.97141:105 168.98422:156 170.01007:160 170.04567:57 224.07451:260 241.22385:74 259.23648:133 260.23279:123 260.27252:52 300.44647:137 303.22876:810 303.37164:112 303.7038:82 303.91956:128 305.25961:83 330.33374:61 466.29642:69 478.9173:82 642.59991:51 739.21356:117 752.53259:610 752.73395:78 753.50891:138 753.59442:85	0.478081	1.24123	0.997662	1.66658	1.31286	3.82275	0.34842	1.49359	1.96012	1.47541	1.03737	0.79601	0.96462	1.63299	2.31636	0.712102	1.19453	1.23252	1.69447	1.07462	3.14738	1.33495	1.00776	0.675736	0.533352	1.21027	1.66414	1.79619	0.422321	1.3805	2.43777	1.22975	4.87392
PC 16:0_16:0	[M+H]+	MS2	C40H80NO8P	734.57	734.569	1.3205	100	734.56885:348203 735.5722:172064 736.57556:43588	45.03437:63 55.05349:88 59.05827:152 60.08104:270 71.07306:79 80.9705:56 83.08775:67 86.09476:2550 86.17775:82 86.23626:67 87.09926:109 98.98299:425 104.10684:263 105.10973:69 124.99869:1064 125.99457:74 166.05563:225 183.72957:64 184.07219:60564 184.1871:3130 184.51863:100 184.55055:63 184.62718:157 184.73544:200 184.78802:109 184.85081:87 185.07607:3240 185.19171:81 185.26038:111 185.34471:75 1…	15.4019	14.7756	13.6567	43.4024	14.4675	20.6689	4.7064	20.6019	25.0166	14.9735	17.0577	14.1896	13.6295	18.6124	46.7787	23.9255	12.5094	13.0448	15.1786	10.3422	17.2575	13.0188	10.8605	8.41563	12.3971	12.3801	18.6116	15.7762	9.58099	22.8636	30.4215	27.7733	39.1234
PC 16:0_16:1	[M+CH3COO]-	MS2	C40H78NO8P	790.559	790.56	1.6191	100	790.56079:174913 791.56414:103966 792.5675:31571	42.5766:56 44.98257:55 56.27475:64 59.01615:478 59.23811:120 59.25869:60 78.95787:123 78.99328:50 102.20422:281 108.22992:53 121.09646:55 123.29684:52 168.03438:183 170.05106:124 214.25871:56 224.06734:211 227.20023:1550 227.33469:113 228.20067:465 228.30542:60 243.19978:58 248.9772:214 253.21672:9200 253.3546:625 253.47298:182 253.54649:116 253.67267:95 253.82658:60 253.96228:71 254.03377:127 25…	7.79556	18.1666	15.8764	14.9452	6.45251	10.9444	1.18746	13.4912	25.4895	7.92749	8.6169	8.27484	8.88795	6.23843	38.605	19.1611	10.8942	19.8555	11.8127	9.90048	13.5919	13.1049	7.24969	3.86147	6.29252	11.1659	11.8806	14.1367	6.92474	23.2663	18.0277	20.2138	49.9184
PC 16:0_17:1	[M+CH3COO]-	MS2	C41H80NO8P	804.575	804.576	1.51633	99.5	804.57465:41699 805.578:20817 806.58136:5751	138.62991:54 233.59653:54 241.22557:353 242.21056:218 255.23705:363 267.23123:767 267.327:69 267.69867:116 268.22946:76 269.24719:53 281.24866:1882 281.3988:173 281.49463:130 281.55515:66 281.81476:62 282.7106:142 462.33414:51 488.28754:73 562.2558:50 648.47766:163 657.0553:79 714.05212:116 715.0752:70 730.5611:271 730.67041:89 730.74573:97 731.5611:397 731.93011:66 732.51801:62 732.63989:149 733…	1.24867	3.54845	2.1876	3.53597	1.83287	3.3447	0.3426	3.24521	3.47716	1.97817	2.1013	1.71863	1.87894	1.49167	9.97309	4.4101	2.06907	2.45711	3.21885	1.88004	4.7337	2.03045	1.55921	1.00471	1.41465	2.10516	3.08278	3.91172	1.35667	5.20397	5.90618	3.77416	11.9628
PC 16:0_18:1	[M+H]+	MS2	C42H82NO8P	760.589	760.585	5.14078	100	760.5882:2454732 761.59155:1491694 762.59491:472576	43.05009:112 45.03354:567 56.04694:447 57.07047:145 58.066:156 60.08049:5900 60.14945:275 60.17276:102 60.3261:67 61.08258:137 62.96381:147 69.0694:81 70.07027:70 71.07346:1242 72.06611:87 80.9798:180 86.09664:24463 86.17577:946 86.20555:351 86.22964:319 86.25183:203 86.2739:174 86.40221:100 86.4304:86 86.5879:92 86.72815:90 86.89925:50 87.09944:1308 87.18149:63 87.30473:53 95.08175:99 95.10895:5…	99.8603	144.613	101.267	169.355	109.317	137.382	48.6591	153.671	156.529	113.609	121.569	105.326	113.131	102.512	258.758	191.543	106.307	143.736	136.663	112.792	147.185	127.495	87.9104	84.1594	97.7172	100.176	138.688	148.211	91.3469	181.316	203.237	193.643	254.297
PC 16:0_18:2	[M+H]+	MS2	C42H80NO8P	758.575	758.569	6.92092	100	758.57281:2735718 759.57616:1741266 760.57952:564945	43.05501:90 44.04878:57 45.0316:115 45.05008:84 56.04886:436 59.05912:306 60.0806:5861 60.14899:249 60.22466:55 61.08401:338 71.07265:978 79.32315:54 80.97269:593 81.07148:98 86.09654:27956 86.17513:1171 86.21063:541 86.28715:216 86.31522:198 86.42327:194 86.46706:101 86.51971:105 86.59245:86 86.68978:76 86.75047:99 86.83963:58 86.92282:58 87.04921:52 87.09854:1488 87.14983:127 87.1785:70 88.1032…	137.35	166.871	117.894	205.262	106.747	183.837	90.6591	188.42	210.184	175.22	178.379	132.777	148.751	148.988	287.12	239.333	138.561	170.54	189.231	169.767	210.406	141.087	129.67	157.333	153.318	164.844	188.706	241.302	167.583	238.328	254.211	232.7	323.732
PC 16:0_20:3	[M+H]+	MS2	C44H82NO8P	784.586	784.585	1.24907	100	784.58569:1105190 785.58904:647978 786.5924:191331	43.04367:131 45.03405:127 60.08092:1904 61.07528:110 71.07271:434 80.97548:290 86.09515:8574 86.17571:279 86.21484:125 86.24592:64 86.33442:64 87.09469:238 87.11985:118 98.98064:247 99.1095:63 104.10699:1237 104.16499:80 105.10677:153 124.99899:3292 125.10554:107 127.00391:142 163.1497:56 166.06317:427 182.22827:55 182.57127:87 182.67424:88 183.05974:50 183.20973:54 183.29022:84 183.38559:78 183.…	17.0367	56.8103	46.7686	36.7692	27.0701	66.2377	11.4329	44.0748	104.503	71.713	28.4942	29.825	51.8473	44.0275	68.1777	30.8943	51.3035	65.0957	79.9206	48.0273	68.0242	50.6087	28.148	39.1108	26.4293	41.4846	68.2102	77.9361	27.2956	75.4155	99.414	72.4314	135.835
PC 16:0_20:4	[M+H]+	MS2	C44H80NO8P	782.574	782.569	6.08253	100	782.57233:2101032 783.57568:1342739 784.57904:438046	45.03241:466 56.04973:253 57.07007:82 59.06584:52 60.08099:5482 60.14919:182 60.28583:55 61.08443:187 70.05911:58 71.0743:1119 72.07093:137 80.97446:444 83.08054:53 86.09628:20402 86.17598:793 86.20786:231 86.24274:152 86.28846:161 86.33363:143 86.37405:161 86.5022:85 86.55859:73 86.60539:73 86.63292:70 86.7258:50 86.7903:53 86.89832:51 86.98439:56 87.05096:84 87.09995:1200 87.50993:60 98.9839:14…	84.5644	106.164	88.8708	154.57	122.045	194.313	41.7864	129.49	155.225	123.052	91.0119	88.5728	99.4382	136.225	153.434	74.1575	107.964	128.164	119.488	90.67	140.755	133.002	90.1058	80.6819	55.1722	89.6665	125.179	108.534	39.3353	108.667	161.157	123.628	205.698
PC 16:0_20:5	[M+H]+	MS2	C44H78NO8P	780.552	780.554	2.42136	100	780.55066:115676 781.55401:53226 782.55737:78724	45.02892:55 56.04259:63 60.08197:316 61.07899:50 69.0672:58 71.08611:156 81.06663:226 83.09609:64 85.09999:60 86.0952:2432 86.17919:86 95.08496:265 98.985:128 104.1076:130 123.10732:51 124.99451:742 146.9789:3977 147.082:131 147.13617:77 147.97438:98 148.98358:55 161.12874:54 184.07208:32636 184.18626:1446 184.38629:160 184.45654:70 184.52975:85 184.61981:54 184.72484:190 184.86032:130 184.90434:…	1.88218	9.64095	7.55804	15.9691	3.3651	12.4687	5.781	19.8684	20.006	5.45136	4.79881	6.11261	9.99185	8.9757	10.6979	4.4371	14.8085	13.6692	16.621	9.9095	24.446	16.9915	6.53235	6.36901	9.30541	1.2942	14.4414	13.2216	2.87898	9.49058	26.7398	13.3811	26.3362
PC 16:0_22:4	[M+CH3COO]-	MS2	C46H84NO8P	868.606	868.607	1.2664	100	868.60938:79796 869.61272:47096 870.61608:15402	51.93662:57 53.19857:151 53.54375:50 59.01487:426 64.60548:51 85.00979:210 85.0522:62 90.97245:69 90.99073:52 110.26696:51 120.97644:79 148.86732:54 169.29492:50 255.23419:507 255.38396:81 255.5307:69 255.9388:57 256.22208:93 256.79504:58 284.27377:144 284.33591:76 287.28113:190 303.23062:458 314.2478:117 314.30035:57 327.23184:68 329.21915:75 329.82986:71 330.28232:142 331.2572:2261 331.41919:90…	3.25901	4.97962	3.3315	2.7853	5.24774	8.67259	1.39792	3.16431	9.03377	6.6598	3.37729	2.52555	3.19367	0.36184	5.61705	2.38232	4.30829	6.06866	6.64014	3.55024	5.67958	4.0021	3.62743	2.45457	1.46059	3.09533	6.70097	5.27502	1.78438	5.37596	7.35425	6.72517	13.5127
PC 16:0_22:6	[M+H]+	MS2	C46H80NO8P	806.572	806.569	3.24833	100	806.57013:994476 807.57348:675275 808.57684:237400	43.03944:58 59.05894:144 60.0797:659 71.07568:259 86.09592:3386 86.17791:77 87.09885:112 98.97711:224 104.10795:430 105.11337:112 111.12558:56 124.99863:1617 125.08344:83 166.05658:258 182.86044:58 183.64731:52 184.07262:120550 184.78815:157 184.86342:56 184.91365:56 184.97357:104 185.07532:6538 185.19315:254 185.22942:91 185.32741:72 185.4249:130 185.50766:96 185.60649:94 185.74797:110 185.82648…	28.5312	48.7335	30.8675	90.8211	39.8898	112.968	22.6289	56.829	57.6718	33.0881	34.2755	51.185	56.81	68.5197	60.9978	36.5791	69.7652	50.0849	59.4279	38.7869	75.6794	48.7172	49.1543	35.6338	45.8659	60.8053	47.8628	64.3979	16.4428	38.4637	84.6341	42.7229	72.4662
PC 17:0_18:1	[M+CH3COO]-	MS2	C43H84NO8P	832.607	832.607	0.0720628	100	832.60742:68999 833.61077:40975 834.61413:12271	75.50992:53 97.10339:66 116.96659:173 117.3791:105 117.55208:72 122.44502:70 168.33678:132 224.07185:92 224.11411:57 243.89406:153 255.23386:160 269.25162:1022 269.39053:86 269.56711:84 270.25381:513 270.42731:97 281.24893:1731 281.43967:58 281.52982:58 282.10483:63 282.24384:285 282.33731:145 282.58191:71 282.82404:85 282.8746:61 283.24915:114 284.23434:62 295.26324:341 295.34613:61 310.82233:85…	1.55834	4.31378	2.91052	5.22419	3.30006	5.3929	1.50669	4.93614	5.74942	4.22597	4.85539	3.33596	3.75093	3.46458	16.0872	7.33383	3.08608	3.78156	5.22618	2.93268	7.31199	3.77654	2.75475	2.34739	0.775475	3.69971	6.34993	7.2787	2.81282	8.89938	15.6588	9.57684	19.1067
PC 17:0_18:2	[M+CH3COO]-	MS2	C43H82NO8P	830.591	830.592	0.505664	100	830.59113:84289 831.59448:45516 832.59784:13781	64.64544:59 67.2106:94 109.52173:53 126.17575:76 129.0667:62 156.63596:74 164.48024:50 224.06514:136 236.04475:101 259.90729:62 266.13272:105 266.18979:61 267.36526:52 268.69308:82 269.0386:63 269.24698:810 269.33035:72 269.63275:54 270.24918:631 270.39914:51 276.94901:76 277.19485:53 277.84479:53 277.99442:50 279.22766:2573 279.30533:393 279.36786:152 279.42789:164 279.46017:139 279.54868:96 279…	3.68119	7.99822	2.54764	8.96366	3.94901	8.74923	3.58288	7.74463	9.01347	8.27854	8.53282	4.84608	3.25695	3.36513	13.5284	8.8703	4.90117	6.61935	10.7868	8.13168	16.3801	6.15107	5.81479	6.34246	7.94669	9.19462	10.6555	14.9926	6.85363	12.79	17.7098	11.6576	21.3542
PC 17:0_20:4	[M+CH3COO]-	MS2	C45H82NO8P	854.592	854.592	0	100	854.591:43920 855.59435:30049 856.59771:9967	59.00647:78 122.96391:260 141.01169:54 148.53607:97 206.05295:66 227.16339:83 269.24789:1411 269.36304:92 303.23285:2647 303.5585:63 303.96506:146 304.06018:52 304.22491:765 304.64026:75 353.44543:64 362.89539:255 376.60083:102 494.32431:203 495.32565:99 658.99335:264 677.49445:91 780.55182:585 780.7439:73 781.20264:86 781.54944:683 781.96539:87 782.22968:51 782.31909:96 782.57129:193 782.79639:7…	1.18385	2.41855	2.02275	3.72552	3.37469	6.33341	1.03986	2.97257	3.53227	3.24485	2.12819	1.90951	2.05076	3.59088	4.15137	1.19652	2.59941	2.58258	3.43688	1.23152	4.89037	2.87503	2.12298	1.63357	1.26124	2.11121	3.0635	2.65225	0.6047	2.1649	5.61214	2.60293	6.17458
PC 18:0_18:2	[M+H]+	MS2	C44H84NO8P	786.604	786.601	4.80549	100	786.60266:2108488 787.60601:1683894 788.60937:563031	44.05832:68 45.03487:152 46.96849:79 56.0503:365 57.07151:128 60.08117:4122 60.14795:202 67.05393:118 71.07336:1092 72.07494:56 73.06108:101 80.97512:148 81.07764:58 86.09641:20598 86.17608:789 86.2162:289 86.26725:167 86.36987:146 86.41909:132 86.46349:100 86.54716:85 86.57774:71 86.59839:68 86.63947:89 86.71555:55 86.77827:66 87.09972:675 87.84653:52 89.05258:60 93.07912:60 95.09112:52 98.98335…	61.1277	96.795	69.6952	103.123	53.7708	106.632	50.9762	93.4478	157.415	126.548	118.14	57.7892	84.497	75.7566	180.345	131.022	89.6397	110.85	114.586	111.753	133.522	83.6187	78.77	94.803	98.6823	106.961	125.17	159.142	102.697	157.438	171.594	153.357	222.139
PC 18:0_20:2	[M+CH3COO]-	MS2	C46H88NO8P	872.641	872.639	2.86487	100	872.64166:146778 873.64501:97899 874.64837:35696	46.97423:52 53.52249:55 54.21554:54 59.01299:167 59.041:80 61.9861:89 62.29432:51 78.62873:50 79.95523:76 83.04888:165 83.07195:83 87.3587:53 111.12569:112 111.45837:52 125.19717:57 129.05695:262 129.67699:56 144.46776:55 144.9897:163 146.34975:189 146.38586:79 149.05583:110 149.25893:53 150.76425:50 154.92313:60 158.91766:66 168.03488:248 169.03642:57 186.31572:65 189.13033:55 196.96417:264 204.…	0.342266	9.47988	7.86869	6.72227	3.81317	10.2336	2.88424	6.79706	22.7267	11.1019	9.04216	4.35622	6.65136	5.94707	16.6804	9.08222	10.0456	14.4542	12.5292	9.28774	12.3737	6.95505	6.48896	5.87838	8.38883	8.65216	12.296	13.5777	8.83878	16.6582	23.1684	19.5756	27.7168
PC 18:0_20:3	[M+H]+	MS2	C46H86NO8P	812.618	812.616	1.42749	100	812.61816:705801 813.62151:771020 814.62487:250810	43.04969:79 45.03207:73 56.04586:105 59.05802:61 60.08009:1629 60.11976:172 60.16415:53 61.08311:138 67.05408:58 71.071:316 80.96841:81 81.0672:56 86.09598:6079 86.17547:224 86.28506:51 86.69435:54 87.04097:75 87.09743:209 97.09592:58 98.98521:367 99.03381:51 104.10806:1249 105.10777:75 109.0952:96 124.99874:3094 125.09788:105 125.99471:57 146.97003:82 166.05811:348 166.10637:68 167.06512:141 182…	9.00394	43.032	41.8978	22.1127	23.0888	67.7252	10.9053	35.9578	138.639	89.9836	34.6275	24.5665	49.7506	41.2622	67.7067	21.7003	44.8672	60.7813	69.4391	46.509	56.0786	41.7875	25.4792	32.7942	1.96079	3.15993	68.9958	3.27201	23.9814	77.0964	115.626	76.3867	145.901
PC 18:0_20:4	[M+H]+	MS2	C46H84NO8P	810.603	810.601	3.23217	100	810.60278:1564274 811.60613:1052042 812.60949:351804	43.03953:100 45.03231:333 56.04925:152 60.08083:3511 60.15046:97 60.17259:63 60.2432:81 70.07291:51 71.07085:835 71.11022:78 72.0744:92 80.97213:55 86.09624:14838 86.17694:655 86.20476:245 86.34208:102 86.39197:93 86.48901:122 86.8584:65 87.09615:773 93.06837:57 95.0881:61 98.9816:902 104.10611:2093 104.18347:92 105.11259:64 121.08757:55 123.12148:59 124.99905:5971 125.09261:247 125.13176:81 141.…	36.812	56.9347	52.9687	80.857	72.3605	131.175	22.279	69.2197	119.046	88.5729	60.0582	45.0466	56.4761	81.0413	91.9775	28.4076	65.7211	78.0751	68.4549	56.7345	76.5764	73.2625	53.5844	45.7496	29.9054	52.5312	72.9052	61.0141	17.9282	60.7777	102.244	68.4295	115.228
PC 18:0_20:5	[M+CH3COO]-	MS2	C46H82NO8P	866.59	866.592	1.40781	100	866.59192:94749 867.59527:57318 868.59863:37153	59.01011:518 59.08094:63 84.00937:237 85.00891:1263 85.06573:130 85.09278:103 96.95311:208 116.96836:149 117.773:75 168.0495:170 215.17456:88 225.05875:122 243.11804:108 255.23341:339 255.28426:85 257.2276:194 282.29797:128 283.25742:1106 283.41031:53 284.27267:279 285.26044:211 286.03964:79 286.25348:141 286.57785:106 286.81198:88 301.21399:3185 301.3382:236 301.4277:114 301.5802:54 301.91913:63…	5.19077	5.87739	5.03404	6.49824	7.86131	9.51085	3.07908	8.02457	11.4671	5.17267	4.5488	4.18466	4.81982	5.05658	6.14986	2.88763	8.04382	7.47818	8.61261	6.27622	10.4289	7.67575	4.95592	3.6007	4.9222	8.77552	7.99002	6.0395	2.14866	4.83112	11.8966	7.48149	10.4063
PC 18:0_22:4	[M+H]+	MS2	C48H88NO8P	838.632	838.632	0.584285	100	838.63049:64212 839.63384:69660 840.6372:21158	56.04387:70 59.06017:491 60.0814:147 86.09573:817 89.0562:165 104.10518:172 124.99524:366 125.097:58 166.06625:90 184.07109:26304 184.18823:1138 184.23172:526 184.30399:247 184.35219:223 184.40218:192 184.50519:191 184.58977:103 184.63266:112 184.80649:96 184.87402:98 185.07446:1549 185.26805:76 186.08192:113 506.33826:118 506.38394:80 524.38275:78 598.5437:53 599.53265:56 722.52209:64 781.60284:…	4.47068	5.65453	4.80197	3.8897	7.20804	8.95214	1.01641	3.67053	14.1849	10.2014	5.0475	3.0764	4.61409	4.54113	8.47692	3.70137	5.16216	7.62958	7.09959	3.83172	4.93211	4.09023	4.45653	2.82675	1.81802	3.26945	7.29677	5.61981	2.06481	5.92883	8.73776	7.79974	2.29667
PC 18:0_22:5	[M+CH3COO]-	MS2	C48H86NO8P	894.626	894.623	3.34219	100	894.6214:39461 895.62475:21744 896.62811:10375	58.70813:50 63.38863:51 80.24355:53 171.08141:68 202.8205:77 212.97807:67 224.06544:272 224.14101:71 251.1989:256 267.62311:69 283.26385:940 283.46835:51 284.2627:405 285.25391:322 290.05075:56 303.22485:145 309.27472:175 329.24701:1926 329.39838:76 329.52206:152 329.63162:66 330.24152:596 330.44113:53 330.55682:51 330.81891:68 331.26276:63 357.03177:56 386.19748:112 473.05173:52 508.32202:78 579…	1.47204	2.4229	2.20501	2.6675	2.82019	4.18317	1.17987	3.00098	3.93649	2.97387	1.57209	1.88138	2.0441	2.52619	2.6602	1.36777	3.74729	3.03926	4.18944	2.66417	3.80243	2.47751	2.50864	1.47489	1.48948	2.69606	2.96463	2.76909	0.827136	1.96328	4.08628	2.32601	4.61817
PC 18:0_22:6	[M+CH3COO]-	MS2	C48H84NO8P	892.607	892.607	0.201656	100	892.60681:188642 893.61016:119669 894.61352:42748	47.75682:57 59.01729:150 59.15693:50 78.9935:176 79.01077:94 101.02044:242 132.9537:438 133.00764:93 133.09677:144 140.10762:101 169.4375:53 172.05069:74 177.98274:55 187.15775:179 190.91991:114 191.16245:88 191.2085:55 192.19441:182 225.5424:62 229.1906:306 229.22246:149 229.33678:63 229.83337:126 249.16934:137 283.25668:2502 283.36072:161 283.41467:173 283.47525:118 283.6228:59 283.7132:69 283.…	5.91446	12.8932	9.73718	21.552	10.0097	36.1757	6.29346	12.9508	22.417	11.1744	9.96883	11.6707	13.9961	17.9888	12.3059	6.17185	23.3828	15.5779	15.5478	10.6387	17.9231	10.8415	12.6751	8.3683	12.2575	15.9889	12.0983	15.265	4.01607	8.02647	20.5744	7.78203	14.5821
PC 18:1_18:2	[M+H]+	MS2	C44H82NO8P	784.585	784.585	0.242166	100	784.58539:672214 785.58874:434006 786.5921:120910	60.08052:425 60.12384:52 71.06606:142 86.09612:2045 86.17672:62 87.10054:192 98.98606:271 104.1052:811 124.9986:1143 135.11418:73 149.12721:84 162.95352:85 166.05496:72 184.07236:84464 184.70253:118 184.75623:111 184.85023:176 184.967:163 185.07443:4259 185.19632:135 185.23035:113 185.2606:147 185.32661:100 185.39409:88 185.47678:101 185.52745:71 185.65569:73 185.71182:73 185.75726:78 185.81244:6…	11.599	30.7782	15.084	21.6099	11.9987	21.497	18.884	20.5985	34.8933	31.2543	24.3094	10.9077	17.1663	11.6007	32.7137	26.3314	20.2603	34.4265	43.5573	45.9108	48.025	22.4659	21.1021	28.4896	41.8901	28.0404	37.5796	53.8196	20.7366	37.6007	46.4106	53.5367	67.25
PC 18:1_20:3	[M+CH3COO]-	MS2	C46H84NO8P	868.607	868.607	0.633198	100	868.60602:85796 869.60937:54396 870.61273:15362	59.01422:393 61.99011:430 62.06057:56 62.09159:53 96.9576:122 111.34637:52 116.96873:187 147.87375:222 161.67516:53 168.04494:123 168.06703:100 173.27177:55 177.66159:68 224.07063:77 236.04691:66 236.0701:55 255.23761:58 281.24823:1678 281.3902:105 281.4447:71 281.64731:87 282.23676:239 282.46399:90 282.73828:191 284.68134:288 284.76486:99 303.24258:133 305.24759:3309 305.39597:189 305.48373:124 …	1.09309	6.07567	4.10113	1.98116	2.37446	4.56689	1.39792	2.78233	11.7325	9.0047	2.11229	1.81139	3.81483	2.25969	4.43554	1.94512	4.84365	8.14056	10.7118	8.00702	7.92002	5.48157	3.08754	3.81261	4.17625	4.09808	6.5951	9.7453	2.36219	6.28243	9.10706	9.13686	15.2379
PC 18:1_20:4	[M+H]+	MS2	C46H82NO8P	808.584	808.585	0.828608	100	808.5835:259784 809.58685:153415 810.59021:41916	45.03558:57 59.05863:148 60.07725:308 71.07056:95 80.97993:64 84.87461:69 86.09621:996 124.9997:524 146.96974:71 183.99736:58 184.07217:44035 184.18724:2081 184.40962:124 184.49699:58 184.57895:59 184.6799:136 184.75418:68 184.88466:121 184.95761:100 185.07568:2954 185.19437:81 185.31842:116 185.58452:88 185.75128:59 185.95415:61 186.07388:460 186.35361:67 522.33533:85 526.32794:95 781.57697:50 8…	5.87766	10.1961	8.63111	10.0276	13.1697	16.5448	6.09555	9.92652	13.4669	11.606	5.56168	6.90805	7.86975	9.53295	7.58607	3.53853	12.8714	12.2559	14.4541	12.0229	16.1696	14.8246	10.7661	7.21852	6.2445	10.1917	11.4129	10.2653	3.0723	7.01048	12.4663	10.2833	15.6997
PC 18:1_22:6	[M+CH3COO]-	MS2	C48H82NO8P	890.591	890.592	1.02179	100	890.59125:34547 891.5946:32286 892.59796:11583	53.95091:204 59.01222:282 135.94472:261 161.9456:92 168.03877:166 171.94145:125 172.16823:126 253.21983:106 281.25021:162 281.87317:66 282.25104:123 283.23526:370 284.06653:87 284.26984:271 303.24084:188 303.33392:82 327.22488:864 327.36624:89 327.4762:77 327.71582:79 328.23355:676 449.74539:258 466.98282:92 488.29343:296 713.07996:670 713.23395:139 713.4054:57 714.0694:162 714.42902:74 714.65564…	0.69737	2.78253	1.56766	3.06473	1.95589	4.09039	1.9534	2.44118	3.06634	2.7127	1.28393	1.69526	2.09466	1.8861	2.15452	1.25049	3.94172	3.28868	4.07741	3.65807	4.80045	2.51712	0.652933	1.73885	3.67523	3.76656	2.5782	3.79593	0.913945	1.55108	3.77396	2.72862	4.0412
PC 18:2_18:2	[M+H]+	MS2	C44H80NO8P	782.571	782.569	1.71231	100	782.56927:470663 783.57262:305037 784.57598:80807	59.06169:215 60.08059:813 71.07327:165 86.09528:2388 98.98072:184 104.10735:216 124.9973:1380 125.99333:94 137.39726:61 166.06523:57 171.11093:60 183.30885:58 184.07292:79273 184.18784:4610 184.77058:133 184.85669:109 184.91769:100 184.94856:109 185.07457:3783 185.25217:100 185.33623:84 185.37779:71 185.427:106 185.46751:70 185.5293:56 185.80916:50 186.07512:757 186.16263:90 186.23589:87 186.5185…	1.40421	11.7647	4.49293	2.93145	1.81543	6.92428	4.75117	2.35781	14.1972	10.7489	7.48013	1.28263	5.3363	1.52067	5.13281	3.2131	7.42721	12.2118	17.2688	17.8474	22.6577	6.66478	8.30796	12.4244	13.6564	14.0421	19.9424	35.0855	10.9957	13.0788	18.7979	17.3045	20.9534
PC 18:2_20:4	[M+CH3COO]-	MS2	C46H80NO8P	864.576	864.576	0.416389	100	864.57294:66066 865.57629:41975 866.57965:14336	59.0127:119 61.98936:128 85.00674:261 259.24768:76 259.86911:86 279.23013:805 279.34464:67 280.2294:494 280.33609:68 300.45132:71 303.23135:2664 303.36633:211 303.45297:54 303.50482:72 303.6705:65 303.69604:62 304.23489:508 304.38297:52 304.88043:75 305.40833:80 315.67374:90 351.47342:145 462.5976:260 504.29968:459 505.21378:56 505.28372:145 520.28302:149 571.82758:134 678.80627:66 723.50623:137 …	0.710021	4.32961	2.24743	1.30991	1.48872	6.57485	0.929784	1.28557	8.26162	6.10621	2.39813	0.82795	2.33087	1.91208	1.75482	0.571053	3.86878	6.47673	6.3338	5.20929	8.56381	4.97294	3.78022	4.03442	2.75212	4.95961	6.32532	8.81778	1.85352	4.11582	6.7643	5.63494	9.38484
PC O-16:0_16:0	[M+CH3COO]-	MS2	C40H82NO7P	778.595	778.597	2.67147	100	778.59448:71588 779.59783:40303 780.60119:11595	60.52435:70 75.05327:63 255.2323:6087 255.37047:313 255.46657:273 255.54608:116 255.96802:61 256.16983:91 256.23215:893 256.37219:83 271.22513:85 271.26898:59 281.25409:838 281.38889:68 281.63919:72 282.25647:153 282.40414:66 365.90891:114 408.64536:53 447.29623:64 448.3129:125 464.30399:75 466.31094:656 466.47183:62 466.57104:57 467.32404:88 599.31128:52 679.22589:86 687.9129:106 704.55719:1453 …	6.28624	3.89165	4.85709	16.6244	5.92855	3.0628	3.69588	3.3173	4.73034	2.58133	6.22327	2.55719	6.50666	5.74622	16.9029	27.5381	2.07808	1.96751	2.678	1.69032	2.58913	1.95007	2.21843	1.87417	2.27553	2.43601	4.28219	3.71591	2.53107	6.23347	8.24104	7.94996	8.2279
PC O-16:0_18:1	[M+CH3COO]-	MS2	C42H84NO7P	804.611	804.612	1.29255	100	804.61066:132956 805.61401:73748 806.61737:21505	59.02235:134 59.25387:54 81.88968:59 96.42776:55 122.51241:53 172.55467:80 199.89027:70 200.0018:53 212.98114:102 253.20758:261 255.22975:1630 255.32652:139 255.37621:97 255.44087:91 255.48599:56 256.11584:67 256.22586:304 256.45993:58 256.73358:97 256.78186:51 256.91885:79 278.63028:128 279.39914:99 281.24597:3355 281.35269:357 281.48596:220 281.5549:100 281.66275:80 281.71542:94 281.86349:191 2…	12.737	7.35488	6.8032	24.2303	9.20048	5.02952	8.22806	6.69688	6.00611	4.17702	10.7386	3.83762	9.01463	6.39859	25.1431	43.8662	3.90262	4.92767	5.68257	4.52216	5.6256	3.96131	4.86168	3.8852	6.86153	5.03579	6.92777	7.28533	5.09934	10.871	14.2449	15.4323	14.751
PC O-16:0_18:2	[M+CH3COO]-	MS2	C42H82NO7P	802.597	802.597	0.0747573	100	802.59515:48387 803.5985:28037 804.60186:12281	97.18037:51 105.53583:61 112.56416:63 116.98121:176 117.03932:64 234.95602:63 251.97406:52 279.22934:2701 279.3588:241 279.45627:74 279.60434:57 279.67538:64 279.85876:86 280.22519:604 280.42102:79 303.22067:285 329.23346:115 466.33487:118 466.42346:51 468.34741:54 496.59094:57 512.35114:52 682.81885:63 713.04993:140 722.51587:54 728.5592:1631 728.74152:143 728.84552:62 728.94287:77 729.07886:62 …	1.61556	2.98613	1.76899	3.01031	1.63202	1.66728	1.81887	1.2489	3.74492	2.56835	3.5718	0.889472	1.96169	1.11297	4.2681	5.90247	2.15058	2.76779	1.93624	2.08888	3.44257	1.41634	2.7071	2.68725	2.33998	2.62189	3.32519	6.35905	3.70444	7.43818	5.62968	5.45271	4.94346
PC O-16:0_20:4	[M+CH3COO]-	MS2	C44H82NO7P	826.599	826.597	2.95186	100	826.59753:196822 827.60088:120953 828.60424:35679	59.01881:513 59.08435:94 59.12827:58 59.56365:112 75.27594:102 96.96049:605 135.0433:84 151.14467:116 151.17273:75 167.23012:65 168.03464:319 168.98018:142 169.00609:58 187.34348:55 193.08353:126 205.18889:132 231.12599:99 259.04459:113 259.24484:606 259.38556:62 260.23752:96 260.57483:88 269.2377:669 269.32162:84 279.23361:1808 279.39038:133 279.48065:62 279.57559:54 279.76108:58 280.21658:53 30…	15.6573	12.4808	14.7445	18.2681	17.1062	13.056	6.58342	5.58565	12.6857	11.0194	11.2244	4.07281	13.8718	8.41667	20.2547	19.0434	7.39456	8.75542	6.09882	5.26264	10.1289	7.33838	8.02957	5.84198	3.73671	0.64865	8.01007	9.97222	3.47134	11.3303	13.8835	11.8714	15.4406
PC O-16:0_22:6	[M+CH3COO]-	MS2	C46H82NO7P	850.596	850.597	0.787682	100	850.59381:13828 851.59716:9851 852.60052:5230	59.01433:138 168.99419:255 327.23682:593 327.38806:67 423.97556:70 448.29501:106 448.6124:57 466.95932:85 467.29788:73 740.53625:96 746.94269:59 776.56299:346 777.52576:170 778.11578:85 778.52716:90 778.58502:81 779.87616:100 792.52332:82 799.64081:120 850.18646:65	1.93112	1.52835	1.84533	3.86141	1.46103	1.97127	0.650107	1.00196	1.3298	0.658822	1.94644	1.84604	2.49224	1.78204	3.9794	2.43521	1.78604	2.45116	2.45414	2.22051	2.0086	1.1046	1.41711	1.03934	1.17672	1.57289	0.797245	1.67543	0.638043	1.78584	2.09411	2.67496	1.51261
PC O-16:1_16:0	[M+CH3COO]-	MS2	C40H80NO7P	776.58	776.581	1.73839	100	776.58191:31988 777.58526:15133 778.58862:5002	166.86752:256 167.02306:68 172.9043:161 208.9514:279 209.02261:54 255.22464:1778 255.34647:129 255.46974:72 255.59949:83 256.22189:63 257.36746:76 257.53748:77 286.6658:78 353.17545:81 364.5387:51 388.84116:183 446.27216:136 464.33682:169 474.59814:81 546.88586:142 546.95691:64 584.80096:62 702.52698:1534 702.70667:101 702.87421:56 703.5462:231 703.75732:78 704.53345:71 706.81531:51 707.92633:96 …	3.63431	2.08557	1.8572	5.45493	3.23462	1.4245	0.597119	2.40459	2.75628	1.23798	4.31769	2.87415	1.98853	2.71833	11.9999	19.243	1.19394	1.14634	1.40317	1.07864	1.51541	1.11351	1.13571	0.85983	1.1775	1.16721	2.06812	1.80433	1.3164	2.95754	3.76398	4.42697	4.0981
PC O-16:1_18:1	[M+CH3COO]-	MS2	C42H82NO7P	802.598	802.597	1.05906	100	802.59448:57271 803.59783:31680 804.60119:12307	58.43934:74 58.61742:62 59.01521:263 140.02803:89 255.23106:186 279.21622:257 281.24686:3169 281.39749:192 281.43814:139 281.48398:188 281.55246:59 282.25101:406 282.33786:117 283.2413:166 285.21448:100 286.34412:177 305.25711:278 464.31464:568 465.97281:56 490.36115:103 581.53638:87 714.05573:78 728.55084:996 728.74017:150 728.81189:53 728.96198:96 729.56793:589 729.6684:145 729.87531:81 729.947…	3.2631	3.64466	2.79124	5.44917	3.54074	3.35599	1.10015	4.28508	5.01832	2.28219	5.93437	3.50598	3.82848	3.52034	18.854	17.8239	2.82129	2.88713	4.15736	3.1392	4.42399	2.82267	3.19067	2.67297	4.45681	4.1984	5.19093	4.90748	2.89099	7.52274	11.0105	11.6121	11.4339
PC O-16:1_18:2	[M+CH3COO]-	MS2	C42H80NO7P	800.58	800.581	1.68628	100	800.57898:84220 801.58233:46015 802.58569:24996	59.0137:281 108.98732:143 109.00542:93 259.24255:158 267.21661:109 279.23209:5360 279.36023:372 279.4205:192 279.46112:117 279.51105:98 279.5618:80 279.67072:113 279.7175:72 279.84207:80 279.95294:62 280.23761:1007 280.37006:132 280.77289:53 281.25821:415 302.08823:60 304.22223:77 448.30609:164 450.55643:117 464.35214:279 464.78305:95 465.33478:179 466.32721:89 597.21533:130 638.13245:53 698.8443…	2.80833	4.99652	3.16767	4.4567	2.78372	4.66811	1.36857	6.10056	9.80602	5.00703	6.36626	2.83935	4.10022	3.05236	17.4718	12.2726	3.80216	4.71172	5.32933	5.07467	6.55922	3.91048	4.57343	5.50552	5.34104	5.70589	6.48993	9.88156	4.29528	12.2424	10.891	11.3567	10.3801
PC O-16:1_20:4	[M+CH3COO]-	MS2	C44H80NO7P	824.584	824.581	3.55332	100	824.58258:135488 825.58593:81340 826.58929:27221	59.01215:542 65.63773:69 141.09216:110 141.36774:98 157.73381:56 165.05841:193 168.98294:579 169.02632:87 178.11633:69 224.06267:156 239.23756:151 239.3963:62 259.24191:412 259.95166:132 260.23404:321 260.28708:83 261.25778:142 303.23068:5692 303.36188:339 303.43289:170 303.50159:181 303.63287:105 303.73431:108 303.77435:113 303.91208:112 304.02377:109 304.06381:62 304.22729:1135 304.37689:161 30…	14.0116	9.31696	8.47134	12.0425	15.2849	10.809	2.21423	10.564	13.3297	10.713	12.2682	8.18343	7.8359	13.175	28.832	15.3269	6.05932	7.03204	6.21063	6.21653	8.99209	6.65855	6.14086	5.45161	4.34814	5.55054	6.75868	9.10689	2.8256	10.01	10.8584	11.003	12.7276
PC O-16:1_22:6	[M+CH3COO]-	MS2	C46H80NO7P	848.578	848.581	3.45282	93.8	848.5813:14693 849.58465:20673 850.58801:7946	46.41709:89 59.01549:260 97.95721:113 130.94304:152 191.17766:244 191.35652:55 236.03734:106 242.9883:83 284.24615:250 302.86163:136 327.22702:449 415.24847:255 564.49255:52 737.60437:103 774.55029:69 775.52869:404 775.65924:91 775.91034:67 776.51501:276 776.65295:54 848.08191:152	1.31505	1.31223	1.24301	1.99953	1.21878	1.85041	0.845834	1.45291	1.65006	0.999572	1.26639	1.23093	1.49492	1.80392	2.14466	1.48121	1.44243	1.28134	1.17756	0.975045	1.78226	1.18086	1.13802	1.02663	1.15832	1.3514	1.05092	1.62213	0.829401	1.28641	1.72678	1.07483	1.41371
PC O-18:0_20:4	[M+CH3COO]-	MS2	C46H86NO7P	854.629	854.628	0.713761	100	854.62653:207156 855.62988:179514 856.63324:64760	58.14357:59 59.0112:409 59.03774:140 59.07652:52 63.08651:53 78.95835:430 79.02808:54 89.04355:74 89.05909:52 94.984:418 96.92068:256 139.00156:253 149.31586:180 168.04143:260 168.98227:121 203.93237:96 259.23715:540 259.34433:52 260.233:367 261.45135:81 270.92209:63 279.23856:562 283.22101:263 283.32678:58 283.36725:54 285.25031:56 297.27368:236 300.18964:108 303.23111:9641 303.3815:441 303.4276…	18.1446	11.0843	14.534	14.4307	14.8187	8.39514	5.8647	5.74667	11.61	8.16372	11.4267	5.4907	13.3594	9.49025	27.9883	46.9105	7.07697	6.82156	6.38425	4.71332	9.57414	6.99131	7.05936	6.09337	3.08985	5.20183	9.58391	9.26058	4.45353	11.3785	17.9858	14.9738	18.3976
PC O-18:1_20:4	[M+CH3COO]-	MS2	C46H84NO7P	852.612	852.612	0.645076	100	852.61261:191807 853.61596:124281 854.61932:43723	61.98799:522 62.01871:107 62.04941:58 118.96521:159 122.96774:1075 123.06708:75 123.11287:77 123.37652:99 152.93767:104 165.09895:204 259.23679:479 260.25775:166 279.22903:96 300.85773:54 303.23108:6435 303.37308:433 303.42603:170 303.50241:120 303.59198:81 303.64893:89 303.84293:67 303.88089:181 304.00046:63 304.23013:1629 304.29825:631 304.47397:81 304.69531:54 305.23935:203 305.29077:135 305.4…	33.5841	15.1042	16.3572	32.3456	26.639	13.2037	12.2593	12.9466	15.9341	12.3237	13.7269	9.42946	17.2126	17.2097	34.9483	29.851	9.28425	11.6616	10.849	9.05024	13.9874	9.571	10.0543	7.26381	7.71047	8.03935	10.5033	13.9671	4.10227	12.006	16.7836	15.4781	19.3413
PC O-18:1_22:6	[M+CH3COO]-	MS2	C48H84NO7P	876.614	876.612	1.25483	100	876.61328:23910 877.61663:14967 878.61999:6133	94.93423:202 94.98285:54 99.49344:257 99.6124:61 103.50597:60 109.73697:53 203.14314:50 205.16167:146 271.16443:152 283.23471:394 283.34036:53 284.22388:141 309.20996:130 325.25446:181 327.23474:1406 327.29666:315 327.40353:57 327.84937:190 327.93066:60 329.61746:110 329.74231:112 339.19656:264 339.27689:95 346.89215:51 473.80682:60 474.33987:255 474.45648:52 476.27805:116 492.33688:218 494.35974…	2.9623	1.50481	1.67646	6.22046	1.56779	1.61391	2.10784	0.89498	1.26641	0.618829	0.791058	0.679393	2.21466	1.75544	1.54401	2.06172	1.41812	1.43375	1.35251	0.959406	1.84	0.950384	1.22536	0.808293	1.43552	1.38379	0.957147	1.75426	0.356012	0.2319	1.82752	0.885469	1.50774
PC O-18:2_22:4	[M+CH3COO]-	MS2	C48H86NO7P	878.627	878.628	0.967417	94.6	878.62701:16387 879.63036:11347 880.63372:13173	85.00492:301 190.05614:109 203.18333:142 303.22562:148 303.25696:88 327.26227:114 331.26691:920 331.38474:78 506.2626:53 547.60254:70 718.03821:111 789.07562:212 804.54834:204 804.78564:59 805.6095:92 806.60638:925 806.76196:158 807.31018:107 807.59521:468 808.18152:53 808.57495:193 809.22351:114 809.89178:81 810.44067:59 820.39648:58 828.49542:56	1.57359	1.09032	1.46662	2.47734	0.995456	1.138	1.04048	0.758612	0.863739	0.440578	1.26135	0.759746	2.12654	1.62687	2.33675	4.64992	1.08921	0.661281	0.839404	0.563356	1.54185	0.72437	1.03092	0.831682	0.786219	1.12453	0.889874	1.31674	0.408625	1.05975	2.25569	1.13712	1.63522
PC O-20:0_20:4	[M+CH3COO]-	MS2	C48H90NO7P	882.66	882.659	0.351211	100	882.65582:20461 883.65917:27968 884.66253:30696	59.01878:65 78.95353:70 89.02618:64 96.92094:274 112.47893:53 168.99088:356 212.99464:66 261.078:88 263.12408:140 263.16003:81 263.34662:55 281.24783:92 281.3266:61 303.23145:2432 303.47116:107 303.56509:51 303.86835:172 304.22903:600 304.29175:123 304.40915:60 305.24771:257 305.30191:117 305.42633:106 306.44067:59 331.25128:135 332.03275:85 388.98187:69 416.93228:196 422.4028:282 448.86441:219 4…	2.63191	2.68516	1.10937	1.49772	1.89755	1.13473	0.775446	1.12627	1.91133	1.64065	1.34267	0.592449	1.77514	1.59472	2.84792	4.56729	1.69484	1.38258	0.773583	1.37938	0.89861	1.4669	1.66363	1.39748	0.454446	1.24433	2.28953	2.20842	1.1771	2.04121	3.46418	3.60756	3.63255
PC O-22:1_20:4	[M+CH3COO]-	MS2	C50H92NO7P	908.67	908.675	5.57955	100	908.67505:81080 909.6784:84931 910.68176:33708	48.28387:66 59.01525:431 59.08456:58 61.99332:168 72.0078:179 74.42181:57 82.39707:51 83.02511:262 91.22125:64 92.93001:112 94.92316:290 95.86158:57 96.21201:51 96.85215:97 96.92941:166 96.97968:272 97.01462:73 97.86861:51 107.19104:58 112.83187:59 116.88744:53 122.97065:302 131.63339:55 142.51376:57 150.15144:55 164.87712:67 177.1523:124 241.50717:62 245.67764:56 247.02893:51 255.06548:58 255.26…	1.87932	1.25793	2.23427	3.94282	1.44782	1.78373	1.98419	1.71028	2.15268	1.64022	2.65296	0.28691	2.63166	2.75647	3.45326	4.63189	3.34264	2.26699	3.89554	0.100058	4.4848	1.4546	1.33294	1.53844	1.85038	2.63223	3.90781	3.11582	0.146683	1.87673	5.11204	5.25884	5.27842
PC O-22:2_20:4	[M+CH3COO]-	MS2	C50H90NO7P	906.653	906.659	7.13609	95.4	906.65918:11913 907.66253:16387 908.66589:8942	45.74752:57 59.01489:208 80.83002:53 85.00417:92 93.38973:60 93.46117:194 93.48931:58 94.9216:565 95.01129:61 95.39192:64 108.89934:252 108.98298:76 122.96359:157 124.17318:57 169.49565:73 171.13571:173 178.55531:75 199.1667:148 228.21063:91 237.52213:53 281.23718:398 281.32996:77 288.99384:56 294.56851:270 303.23218:554 303.34964:50 303.4812:171 431.02133:187 460.78989:62 464.43384:54 475.34177:…	1.23746	1.13206	0.482526	1.097	0.622679	0.368733	0.719247	0.673876	0.845264	0.465588	0.43928	0.331372	0.868859	0.884344	1.85533	1.81922	0.905148	0.697164	1.13925	0.857693	1.59086	1.00878	0.998733	0.956987	0.627284	0.771047	0.882262	0.987301	0.453661	0.334161	0.325598	1.98928	2.16373
PC O-24:1_20:4	[M+CH3COO]-	MS2	C52H96NO7P	936.706	936.706	0.459055	100	936.71149:112575 937.71484:129789 938.7182:51047	41.8401:55 44.38944:51 54.15933:58 59.01229:108 61.71574:51 61.99163:424 62.03928:56 67.05311:269 67.09798:58 68.91836:56 73.58333:54 80.4101:52 93.09196:54 97.61461:58 106.22794:112 123.87381:54 126.9504:924 127.05183:104 130.9433:259 132.50006:53 168.30098:57 168.98676:102 170.98235:89 180.99324:55 183.03741:53 185.87167:78 187.43143:52 188.84148:63 200.56062:83 203.87097:62 205.19753:129 212.9…	7.10956	3.89676	2.24377	6.86998	3.00655	1.04522	1.25937	1.45789	2.93115	1.54964	3.84846	0.952622	4.56522	2.19495	5.54948	8.54041	4.14876	2.88376	4.55929	3.40967	5.43069	2.62925	4.80898	1.9415	3.01322	3.47265	5.30728	4.65174	2.59303	1.41199	7.7201	8.79792	9.39158
PE 16:0_18:1	[M-H]-	MS2	C39H76NO8P	716.524	716.524	0.851333	100	716.52557:39760 717.52892:17214 718.53228:5394	86.17346:54 134.96376:117 196.04315:65 255.23065:892 255.81227:63 255.88683:100 256.90976:98 257.14777:265 279.67368:67 281.24777:2838 281.45605:88 281.69376:71 281.73099:80 282.24896:646 282.37527:55 282.76184:62 282.85211:50 283.98352:171 300.18829:123 447.88824:216 452.26434:74 455.31308:183 510.65619:58 716.51654:295	0.950643	0.809483	0.518023	1.58124	1.30315	0.739467	0.291511	1.37808	2.24954	0.652369	0.459568	1.24963	0.489351	1.09086	4.62362	3.38203	0.500996	1.28018	0.937114	0.756556	0.73635	0.944712	0.254702	0.251214	0.3616	0.431453	0.590083	1.87518	0.387521	0.594437	1.33259	0.687987	2.36073
PE 16:0_18:2	[M-H]-	MS2	C39H74NO8P	714.509	714.508	1.53952	100	714.50897:61337 715.51232:34958 716.51568:9164	78.95856:247 169.33556:54 255.22739:922 255.30577:99 256.23383:143 279.22922:4231 279.37155:220 279.5798:144 279.90152:51 279.93353:62 280.22791:778 280.38052:124 280.85611:65 280.94873:93 281.23935:337 281.39316:68 302.87885:223 303.86459:265 360.00003:52 363.81891:126 364.82962:67 452.24768:264 453.26538:109 455.28522:76 458.26633:260 666.70575:55 714.49463:561 714.63416:102	1.20078	1.10041	0.569107	1.25998	0.9283	0.859033	0.253549	1.29503	3.64159	0.994209	0.534083	1.67986	0.640998	0.87094	6.41247	4.459	0.66972	1.50159	1.39796	1.00897	1.04833	0.909747	0.280811	0.322479	0.445813	0.726542	0.708957	3.12674	0.571094	0.789837	1.92549	0.972554	3.86758
PE 16:0_20:4	[M-H]-	MS2	C41H74NO8P	738.507	738.508	0.82599	100	738.50861:73952 739.51196:43972 740.51532:10591	41.04097:193 42.1386:280 62.6922:53 67.79813:51 92.70067:58 127.80674:161 140.00105:189 167.98491:248 171.39832:79 180.69196:60 196.03067:258 196.20639:67 200.50403:56 205.19148:77 205.22638:53 255.22746:1916 255.37317:186 255.4431:62 255.85794:69 256.22995:199 256.38943:64 256.66772:82 256.71844:57 257.08182:50 257.52856:59 259.22699:219 259.27881:63 260.23773:205 279.21506:77 303.229:4053 303.3…	2.47364	2.12463	1.70013	2.30005	2.55024	2.02529	0.406969	2.18352	5.34892	1.64576	0.601989	3.17892	1.05532	2.146	7.93758	3.25205	1.72061	2.95112	1.92487	1.20131	1.77357	2.72956	0.875985	0.492218	0.443117	1.10827	1.32367	2.59345	0.410637	0.818713	2.67384	1.35815	4.41509
PE 16:0_22:6	[M-H]-	MS2	C43H74NO8P	762.508	762.508	0.236063	100	762.5094:104837 763.51275:66335 764.51611:18594	49.27132:55 52.90424:52 59.01121:179 82.99825:52 107.58566:55 128.57758:52 131.07091:77 140.02124:70 147.11374:189 163.14622:120 168.04248:266 168.12332:58 169.08659:112 177.17743:140 177.21075:116 177.24492:54 191.16122:114 191.43401:61 196.12407:53 229.18132:58 249.20352:198 255.23064:2021 255.48953:260 255.60284:101 255.69016:53 255.99992:95 256.12683:53 256.22632:410 256.29431:101 256.47601:6…	2.40458	2.45277	1.79698	6.05982	2.70595	4.3466	0.945348	3.09654	6.76122	0.880099	0.853232	4.54508	1.54668	3.35518	7.46122	3.81508	3.24023	4.06166	3.10891	1.72205	2.93036	3.69466	1.44013	0.731377	1.19404	2.77514	1.16612	4.47718	0.526225	0.812273	3.99244	1.50482	3.57024
PE 18:0_18:1	[M-H]-	MS2	C41H80NO8P	744.554	744.555	1.31622	100	744.55255:223756 745.5559:150929 746.55926:40092	114.43908:62 122.99611:90 140.00829:412 151.03731:262 152.98912:81 172.80904:52 176.78491:66 196.03053:535 214.0412:267 214.08382:73 218.00938:50 280.14941:52 280.70422:94 281.09299:59 281.24634:13535 281.38983:874 281.47339:223 281.53796:232 281.58228:268 281.71661:180 281.88104:183 281.9599:146 282.04181:179 282.10867:183 282.25211:2795 282.38831:241 282.4729:263 282.58182:164 282.63724:144 282…	7.83481	2.53359	1.79071	10.5493	5.93417	2.66356	2.16969	8.65865	9.02853	3.21554	2.74323	5.16516	2.60423	10.0954	14.204	14.1701	2.08141	5.42541	4.94817	4.57443	4.51517	5.26466	0.939758	1.61448	2.91952	2.70632	2.95712	11.8281	2.01553	2.16827	6.77424	2.77337	11.5052
PE 18:0_18:2	[M-H]-	MS2	C41H78NO8P	742.539	742.539	0.404019	100	742.53961:214486 743.54296:119405 744.54632:33915	64.04546:55 80.96836:133 122.96019:85 140.01456:187 140.05075:82 140.89668:62 196.03479:265 237.62776:54 255.90436:53 277.33643:53 279.10403:84 279.23126:11395 279.42361:350 279.50076:242 279.54178:235 279.62863:149 279.88803:82 279.96713:60 280.03699:75 280.22998:2489 280.34735:198 280.3775:174 280.42783:160 280.53653:175 280.63947:110 280.76324:52 281.241:509 281.32138:101 281.38651:61 281.4908…	4.0185	4.2251	2.3383	4.25281	2.9489	3.51527	1.63235	3.91063	17.0544	5.2921	3.07048	5.39177	3.27071	5.00524	22.4205	15.9434	2.78109	7.12839	6.52087	5.36207	6.00346	5.24612	1.39711	2.30603	3.00513	4.99035	3.89331	21.5452	3.65222	4.19357	12.3169	6.09658	21.509
PE 18:0_20:3	[M-H]-	MS2	C43H80NO8P	768.556	768.555	1.8216	100	768.55481:68320 769.55816:49772 770.56152:15252	59.0169:521 140.0112:232 140.04927:55 171.14333:94 196.03998:193 244.89514:147 283.26141:1585 283.40857:88 283.57349:130 283.67249:124 284.26016:195 305.24426:5023 305.39932:405 305.54782:121 305.68298:187 305.78241:61 305.87778:89 306.25699:1037 306.41086:60 306.51413:62 306.61139:77 307.25751:76 312.92313:64 313.39957:91 330.55292:51 349.26166:163 349.34564:55 359.79871:95 395.1691:71 464.28613…	0.760998	1.53032	1.29563	1.39521	1.28584	1.61351	0.346336	2.00796	8.55683	1.77988	0.617269	1.77515	0.98091	2.41133	4.0601	1.72047	1.30994	3.29173	2.78511	1.62113	1.6795	2.34036	0.537504	0.543194	0.584785	1.32288	1.10959	4.66434	0.584098	1.09723	3.30385	1.51399	5.26887
PE 18:0_20:4	[M-H]-	MS2	C43H78NO8P	766.539	766.539	0.313096	100	766.53827:175059 767.54162:101252 768.54498:31079	46.48966:52 59.01159:168 59.03545:55 78.95702:188 121.99963:65 123.00342:135 141.02734:161 141.06125:54 171.69698:53 177.07915:54 191.16931:208 196.03397:250 205.19429:65 206.20705:56 214.101:56 221.61041:60 242.01569:57 243.06462:99 259.24741:891 259.39496:66 259.42963:80 259.96964:59 260.22958:158 260.28:59 279.21936:301 283.26196:4136 283.40833:269 283.52576:112 283.6127:101 283.94235:89 283.9…	6.5328	5.10502	3.99999	7.32026	7.70928	7.88775	1.40092	6.61399	14.5812	5.32346	2.23867	8.21938	3.6271	10.673	0.391128	7.54107	4.74717	8.23384	5.89835	3.81534	5.89268	8.688	2.74074	2.05486	1.55268	4.12425	3.84727	9.36074	1.06862	2.50321	8.08034	4.47526	11.9218
PE 18:0_22:5	[M-H]-	MS2	C45H80NO8P	792.555	792.555	0.0757045	100	792.55322:18589 793.55657:19544 794.55993:8511	59.01242:202 231.20619:76 249.46852:66 255.27162:52 281.24173:263 281.3085:83 283.25586:252 284.25967:213 284.31418:123 285.26212:265 311.24329:260 329.24213:873 329.38934:67 330.27097:115 331.23804:110 421.02997:94 463.27353:249 467.12524:72 467.24606:84 480.30273:91 481.2955:123 507.22867:93 507.28946:52 530.83044:111 576.84509:103 622.90942:125 626.58429:159 682.37091:101 712.93524:130 713.074…	1.26207	0.553652	0.469778	0.513643	1.56346	1.04528	0.0261014	0.361525	2.42908	0.384105	0.353149	0.810364	0.209508	0.968269	1.28048	0.507938	0.375779	1.22765	0.905979	0.302757	0.481965	0.75849	0.258997	0.144706	0.0720253	0.355404	0.42838	0.844003	0.101179	0.250038	0.703946	0.606656	1.08564
PE 18:0_22:6	[M-H]-	MS2	C45H78NO8P	790.54	790.539	0.771625	100	790.53992:71131 791.54327:45248 792.54663:13360	43.02013:268 43.05553:55 43.07745:54 54.35149:52 77.50996:53 113.06606:175 113.10018:52 114.706:52 122.16499:86 131.94708:263 140.01794:52 140.08858:56 162.49907:51 177.74457:56 186.04605:52 190.15646:143 196.03108:170 229.19785:261 229.25418:170 230.02022:51 243.78439:178 247.1338:177 249.17638:93 255.21454:194 255.28947:53 281.2467:170 281.31436:62 283.25995:1960 283.4003:125 283.50357:300 283.…	1.68854	1.69952	1.18554	4.46235	1.78879	3.43999	0.577416	1.97148	4.93583	0.641557	0.68975	2.85852	1.25581	3.52977	3.64124	1.98933	2.352	3.25101	2.25771	1.16187	2.05606	3.15674	0.947696	0.571288	0.772004	2.30186	0.707337	3.39519	0.299636	0.544467	2.47595	0.768409	1.92476
PE 18:1_18:2	[M-H]-	MS2	C41H76NO8P	740.523	740.524	1.32339	100	740.52716:10252 741.53051:7293 742.53387:1659	41.00726:160 196.02203:153 208.48828:136 256.22491:217 279.22116:221 279.34332:66 281.23495:61 305.2446:430 307.24585:84 565.0451:63 653.08069:58 653.18536:56 654.11511:58 738.74414:253 738.89557:62 740.51746:73	0.714543	0.75969	0.501428	0.632573	0.629768	0.409275	0.618232	0.67109	2.03565	0.756499	0.404411	0.793408	0.685402	0.584008	2.70395	1.82115	0.502067	1.12424	1.24728	1.2141	0.888464	0.922866	0.261837	0.415074	0.636251	0.658737	0.673403	2.72014	0.567954	0.43539	1.3142	0.718335	2.60645
PE O-16:1_18:2	[M-H]-	MS2	C39H74NO7P	698.511	698.513	3.14955	100	698.51398:16506 699.51733:8538 700.52069:2849	196.03697:96 279.23105:1939 279.79102:71 280.23029:381 280.61249:67 280.65045:67 322.86719:60 348.87726:221 388.81952:261 388.92221:55 419.25323:142 419.98868:56 436.25558:144 437.27307:398 658.17908:192 658.37878:50	0.163444	0.379571	0.327253	0.446337	0.227546	0.43091	0.162859	0.277919	0.885654	0.658215	0.757537	0.169429	0.276395	0.396021	0.597598	0.56865	0.323342	0.514474	0.59358	0.52259	0.57521	0.294052	0.271605	0.603808	0.399847	0.438285	0.648938	1.46226	0.68294	1.39758	0.750135	0.666205	2.14395
PE O-16:1_20:4	[M-H]-	MS2	C41H74NO7P	722.513	722.513	0	100	722.5116:123762 723.51495:72611 724.51831:20057	43.50673:54 61.15049:53 145.36971:71 212.97168:266 237.88208:57 259.23526:265 259.2963:96 260.17218:138 260.23004:160 260.87112:62 285.20914:112 303.23087:5874 303.37866:394 303.44946:132 303.51477:148 303.5838:129 303.62152:101 303.72089:63 303.95508:91 304.23657:722 305.22253:211 305.32071:63 306.24722:269 306.57132:69 306.6218:74 306.97223:60 311.82129:97 321.28656:50 340.88934:288 340.95804:1…	4.89708	1.67558	2.47703	7.04593	4.33816	4.38001	0.722937	7.1073	4.65069	4.25101	3.96911	4.79492	2.57985	13.3849	8.52378	5.52333	1.88238	2.64773	2.74519	2.01088	2.8425	2.18452	1.59892	2.24146	1.15516	1.57488	2.3954	4.72204	0.832769	3.85354	3.36964	2.13251	6.52428
PE O-16:1_22:5	[M-H]-	MS2	C43H76NO7P	748.527	748.529	1.8837	100	748.52789:78130 749.53124:39678 750.5346:12568	56.4244:51 121.05723:228 121.08646:85 123.58712:54 140.02092:230 150.75674:50 168.98792:433 179.10954:60 190.93158:153 213.74615:54 237.36438:52 259.23767:266 274.55411:54 284.00528:60 285.25662:124 286.26263:147 301.5679:90 303.23083:2388 303.37274:188 303.4617:142 303.53345:60 303.58539:68 304.24213:277 304.30621:91 304.47012:85 304.81009:65 306.54007:60 329.24612:431 329.40601:56 330.25278:243…	2.09143	1.08431	1.23354	3.3036	1.707	2.68167	0.711077	2.28203	2.87967	2.37145	1.24411	1.63442	1.15583	3.90904	2.10649	1.54976	1.31088	2.2769	2.12136	1.70845	2.2925	1.79866	1.31376	1.43526	1.05266	1.32499	1.73442	4.24174	0.559584	2.12335	1.77083	1.20417	3.59224
PE O-16:1_22:6	[M-H]-	MS2	C43H74NO7P	746.513	746.513	0.495638	100	746.51233:55749 747.51568:36586 748.51904:9777	60.03371:50 67.05408:171 78.96043:189 79.02166:69 105.88976:86 111.30874:51 132.59901:51 192.35641:65 213.97585:175 229.19209:308 260.40768:58 273.09875:123 283.23999:661 283.36255:62 283.69476:56 283.95578:96 284.2453:261 284.41086:69 327.23245:1678 327.36713:219 328.11929:85 328.23526:649 328.32227:119 328.38498:71 328.62265:89 331.92599:77 361.27457:51 396.67859:53 436.28616:264 436.36237:106 …	1.39669	1.17087	1.15855	4.25366	1.31232	2.86296	0.80494	2.33749	2.14772	0.899053	1.26661	1.66654	1.82729	4.52089	2.55071	1.99998	1.47797	1.75958	1.76987	1.12415	1.99422	1.66827	0.928505	1.07802	1.17581	1.26693	1.10273	2.90788	0.643712	1.59361	2.23784	1.1584	3.03603
PE O-18:1_18:1	[M-H]-	MS2	C41H80NO7P	728.56	728.56	0.590205	100	728.56006:64546 729.56341:71467 730.56677:23732	59.01728:1311 59.08222:101 60.11176:53 78.9548:227 93.66577:137 204.02145:54 256.23743:114 267.25735:124 281.24661:4421 281.38892:261 281.45172:132 281.50333:73 281.57745:79 281.63306:161 281.76624:113 281.9277:66 282.24591:1060 282.3909:77 282.6207:114 283.2569:392 283.6142:61 287.85556:62 289.61661:122 309.27411:147 309.30609:86 311.29214:72 311.61588:104 402.07288:60 446.29724:57 446.47961:62 …	1.75627	1.26192	0.933469	2.40951	1.5466	1.81431	0.518056	2.65086	2.08588	1.40822	1.6307	1.33767	1.21508	3.15008	3.98706	3.43344	1.22191	1.63967	1.58859	1.37295	1.76946	1.12094	0.781311	1.20991	1.12567	1.00729	1.87535	3.57249	1.17519	3.26387	2.62118	2.00395	5.08771
PE O-18:1_20:4	[M-H]-	MS2	C43H78NO7P	750.544	750.544	0.39971	100	750.5434:366813 751.54675:316343 752.55011:82777	41.03725:293 42.73767:58 44.22306:52 51.45845:52 59.01076:278 66.64843:54 79.67513:55 82.07394:52 89.78024:53 94.61938:61 97.89825:52 101.75049:66 139.00682:249 140.01097:849 140.117:75 140.41977:57 141.01466:153 163.13707:183 163.55576:113 177.0929:214 177.18428:52 179.17535:249 179.37601:53 187.07242:275 191.08598:110 196.03473:455 196.13876:65 201.61288:66 205.19638:1416 205.32111:122 205.3576…	2.77823	5.6595	7.95461	16.0217	12.8672	14.4893	2.44672	21.3522	14.8566	14.8815	11.6958	14.3095	10.8161	30.2565	0.231793	19.381	10.1043	8.17618	8.43338	6.04552	11.6334	7.41089	6.44816	7.75443	3.60655	5.69908	0.093799	16.5078	3.38234	0.644015	16.444	9.19637	0.194055
PE O-18:1_22:6	[M-H]-	MS2	C45H78NO7P	774.543	774.544	2.05282	100	774.54407:86160 775.54742:60720 776.55078:0	59.01304:68 67.05038:252 67.07241:61 93.07123:103 123.10867:110 140.00189:64 149.0753:150 149.20572:50 168.98232:170 177.1476:50 192.19783:78 196.03053:189 229.18718:532 255.23047:288 256.2908:67 281.23132:260 283.24298:1254 283.3497:118 283.617:60 284.23712:249 284.29553:66 284.41245:112 284.56293:50 327.23016:3584 327.37952:209 327.49359:104 327.5452:84 328.22989:962 328.34183:130 328.39468:81 …	1.90231	1.36411	1.616	3.9885	1.65941	3.49152	1.05559	3.55323	2.93195	1.55268	2.36516	2.77079	3.25864	5.88324	4.50279	4.39766	2.90922	1.89551	2.44699	1.43775	3.19048	1.88113	1.51114	1.80338	1.71092	2.22247	2.01599	5.3752	1.04142	3.01501	4.98847	2.12888	6.13192
PE O-18:2_22:6	[M-H]-	MS2	C45H76NO7P	772.53	772.529	1.10028	100	772.52832:27395 773.53167:16386 774.53503:5602	62.96349:263 100.96864:260 151.14488:148 191.16911:98 202.69122:161 265.23572:247 265.29025:53 265.3735:53 281.26947:74 281.45691:71 283.23758:508 283.29138:274 283.3912:54 303.24481:51 327.23343:551 327.32382:80 328.21027:156 385.81677:213 385.86734:88 410.58771:230 410.94885:89 413.38342:53 424.78076:116 444.27231:116 458.68228:159 462.30078:308 472.93588:95 607.85944:136 608.76794:62 702.53387…	0.590024	0.472677	0.400137	1.85743	0.524095	1.34589	0.559639	0.717672	0.868142	0.451268	0.429165	0.526296	0.657291	1.14459	0.54726	0.459007	0.723621	0.983318	1.09009	0.71475	1.12253	0.734362	0.510462	0.474162	0.873403	0.806646	0.502014	1.89224	0.205292	0.572147	0.879248	0.477155	1.21581
PI 16:0_18:1	[M-H]-	MS2	C43H81O13P	835.535	835.534	1.53195	100	835.53479:122459 836.53814:79576 837.5415:23568	43.6022:106 64.36552:55 78.9537:241 96.9681:240 128.46289:78 128.49104:70 145.76216:95 152.99298:243 241.01221:532 241.14555:74 242.01138:118 242.39064:65 252.61307:70 253.22037:142 255.23306:724 255.30092:142 255.38882:94 256.23044:258 256.62436:67 256.6839:50 279.21985:86 281.24176:1507 281.39737:95 281.86011:145 283.26883:339 284.26953:260 284.41049:72 297.04959:200 298.26578:59 301.21149:330 …	0.646576	1.8278	1.42709	1.83285	0.979122	1.44316	0.382357	1.05063	2.60941	1.57222	1.47719	0.689293	0.968181	0.819838	3.26468	1.89796	1.24823	1.51602	1.47251	1.01168	2.30909	0.826381	0.595702	0.944718	0.871418	0.747	2.31642	1.67886	1.03971	3.02671	2.60172	2.42836	6.28872
PI 16:0_18:2	[M-H]-	MS2	C43H79O13P	833.519	833.519	0.287936	100	833.52136:115380 834.52471:80037 835.52807:24133	59.01596:86 67.7585:89 96.96624:127 152.98698:178 155.48701:181 223.00264:491 227.18744:198 241.01193:968 241.15184:65 242.14011:72 242.24582:86 242.81306:68 255.22313:913 255.36693:83 256.2312:115 258.46973:59 279.23331:371 279.27289:197 280.22409:233 280.54831:54 281.24451:294 281.29553:97 283.47137:56 298.03934:260 313.05685:65 327.22971:123 327.26801:60 328.05597:53 391.22247:783 391.39316:53…	0.830603	1.39111	1.23605	1.53103	0.933465	1.81934	0.317891	1.20455	3.54917	2.27718	1.48071	0.965132	0.855919	1.18505	3.37545	1.58777	1.46766	1.29053	1.27273	0.909007	1.42878	0.539022	0.346887	0.839068	0.653418	0.693671	1.42557	1.92294	1.0013	2.05383	1.72605	1.51167	4.88579
PI 16:0_20:4	[M-H]-	MS2	C45H79O13P	857.52	857.519	2.0641	100	857.52094:160543 858.52429:103644 859.52765:36627	59.01524:258 77.16265:260 77.23302:68 78.96166:268 79.81106:72 96.96381:242 139.89899:64 152.99181:311 153.62961:93 174.31676:69 223.00101:345 231.20461:107 241.01248:919 241.15794:86 241.21632:57 241.42752:145 242.02547:377 242.09932:80 255.23012:1434 255.3689:126 255.46794:55 256.23492:335 259.01297:206 259.24512:84 260.01138:116 298.02972:91 303.23096:832 303.36328:52 304.22418:614 304.28055:1…	1.22085	1.96463	1.76265	1.47467	1.31518	2.50542	0.345341	1.29451	5.13143	3.60066	1.1706	1.01826	0.957722	1.22101	3.9384	1.36631	2.96377	3.06317	2.418	1.30091	2.35741	1.2912	0.700918	1.06369	0.710375	1.03409	2.21874	1.8656	0.645817	2.45522	2.72851	2.11102	5.0176
PI 16:0_22:6	[M-H]-	MS2	C47H79O13P	881.518	881.519	1.24785	100	881.51855:22880 882.5219:16614 883.52526:6785	50.38198:54 122.96861:299 126.94808:152 143.3996:84 167.09644:98 224.00751:73 240.99722:65 255.22725:106 256.24338:58 283.56287:147 297.01874:190 319.21823:320 327.22125:260 327.27771:85 327.34961:67 328.24323:95 353.0686:79 391.20978:74 392.23141:128 394.22986:107 475.43655:65 554.29578:98 693.65283:66 703.17151:52 774.01532:63 775.41022:99 794.00226:56 803.55823:88 810.56635:246 811.68732:55 81…	0.185944	0.297189	0.346572	0.392068	0.165671	0.465411	0.103634	0.255808	0.526554	0.306888	0.168229	0.207915	0.258265	0.218761	0.4627	0.261654	0.682555	0.284926	0.279208	0.18946	0.455905	0.173252	0.131248	0.1508	0.199471	0.231594	0.282554	0.314177	0.0853532	0.209345	0.46514	0.253813	0.685055
PI 18:0_18:1	[M-H]-	MS2	C45H85O13P	863.565	863.565	0.347397	90.5	863.56482:105538 864.56817:65477 865.57153:22051	70.11681:61 78.95698:275 91.48884:51 94.92623:180 94.9519:58 96.96393:249 114.76128:80 122.96581:62 128.75607:74 142.45059:54 220.30853:56 224.00345:119 239.22478:112 241.01941:339 241.09172:63 255.2242:346 255.35536:54 282.24878:216 282.67505:55 283.25452:252 283.3067:111 284.49051:93 285.25677:209 285.30118:144 297.03311:198 301.21237:184 301.81113:69 316.05887:204 329.23831:658 329.44647:76 33…	0.47979	1.2675	0.887675	1.67744	0.84866	1.14016	0.462227	0.833825	1.37049	1.34033	1.39687	0.568258	0.760728	0.857835	2.23136	1.85316	0.773192	1.17769	1.28103	1.14374	2.18245	0.837385	0.671561	1.09732	1.29912	0.636398	1.87765	1.62411	1.2806	2.38618	2.30944	2.10882	4.12434
PI 18:0_20:3	[M-H]-	MS2	C47H85O13P	887.568	887.565	2.61389	100	887.56421:90775 888.56756:61639 889.57092:19493	78.9561:113 96.97193:285 97.03353:52 100.93427:133 119.54781:85 152.99767:316 153.05991:60 161.16324:55 179.28387:78 222.9958:131 223.1875:210 241.00403:287 241.05721:90 241.14595:59 241.60008:56 259.03857:80 280.2236:261 280.34027:56 281.26953:110 283.25589:217 283.86014:53 284.25031:106 285.08743:108 287.52026:54 297.03714:141 305.24792:398 305.37338:51 306.2377:142 307.25284:267 308.81396:83 3…	0.350892	1.07416	0.928187	0.604695	0.622711	1.34039	0.394549	0.605998	2.55001	1.2698	0.488625	0.643738	0.738397	0.819987	1.43795	0.804189	1.52016	1.65316	2.38878	1.29896	1.51989	0.906463	0.570504	1.10012	1.02714	0.713196	1.42428	2.74882	0.795502	2.21853	2.36639	1.95739	4.69062
PI 18:0_20:4	[M-H]-	MS2	C47H83O13P	885.552	885.55	1.85196	100	885.55066:1069677 886.55401:664949 887.55737:216528	41.26044:114 41.27324:66 55.8912:63 59.01831:89 71.48004:165 78.95663:387 79.01192:68 92.9344:159 96.96646:242 100.96375:166 105.26105:86 106.76274:67 122.97799:119 124.96182:71 151.77454:255 152.99675:909 153.35706:65 154.00343:172 154.08656:128 154.12859:54 154.82988:84 169.11398:180 169.16144:50 178.95647:57 184.91115:194 205.19678:512 207.29422:78 222.99847:1041 223.12633:97 223.202:73 223.34…	9.43173	12.9313	9.28487	13.423	12.7035	20.6613	4.04661	9.28818	21.0901	17.8058	9.31576	8.58087	8.55476	13.8123	20.7466	11.0419	16.8248	18.4924	15.2165	11.8587	18.3705	12.4179	8.62506	9.4686	8.30482	8.12593	15.0595	16.9535	5.02732	16.7309	19.7286	16.5814	27.1376
PI 18:0_22:6	[M-H]-	MS2	C49H83O13P	909.549	909.55	0.736628	100	909.55225:56952 910.5556:40036 911.55896:14762	56.61462:51 78.62583:260 78.66016:173 85.00309:53 223.00014:128 240.99835:249 243.01955:170 276.20419:52 283.27353:84 284.70428:54 285.10608:53 327.24799:207 327.71335:57 328.03214:159 328.23053:145 328.28171:60 328.3551:53 419.94241:87 432.0213:50 462.95679:54 545.3587:267 545.48761:52 581.33746:330 581.52954:66 583.29553:81 599.30585:125 614.4444:131 614.56311:54 627.30939:67 643.83295:73 836.6…	0.419835	0.664926	0.658359	0.88259	0.40352	1.40882	0.222707	0.590538	0.869472	0.619672	0.386896	0.53087	0.697624	0.642668	1.23857	0.735826	1.56475	0.673106	0.650415	0.338153	1.03453	0.498807	0.367677	0.378745	0.524846	0.578162	0.543953	0.753477	0.229204	0.540988	1.19103	0.547583	1.59884
SM 12:2;2O/8:0	[M+H]+	MS2	C25H49N2O6P	505.337	505.34	5.97617	97.7	505.33707:99070 506.34042:42690 507.34378:11047	0	0.0878154	0.0684035	0.0601944	3.57021	0.0905012	0.0717922	0.0680326	0.603636	0.0711124	0.0605687	0.0570774	0.0780596	0.0663696	0.0535846	0.0899841	0.520222	0.0837885	0.0771308	0.0387534	0.0573052	1.33023	0.0803041	0.0915837	0.0761102	0.0727526	0.785139	0.0630078	0.0611613	0.0777048	0.0573944	0.0698382	0.0581505	0.837416
SM 13:0;2O/22:0	[M+H]+	MS2	C40H83N2O6P	719.606	719.606	0.764307	99.9	719.60565:30981 720.609:25622 721.61236:9605	0	0.0102279	0.0111294	0.0056563	0.190383	0.0166633	0.0331901	0.010352	0.144864	0.26839	0.030311	0.267629	0.0831528	0.652847	0.101442	0.132871	0.559878	0.00914464	0.0093821	0.00315411	0.00692445	0.321713	0.105071	0.00812929	0.00570195	0.044854	0.402835	0.0389188	0.138803	0.450089	0.920686	0.203139	0.398558	0.352195
SM 13:0;2O/24:0	[M+H]+	MS2	C42H87N2O6P	747.64	747.638	3.34387	98.4	747.64001:384595 748.64336:295010 749.64672:77435	0	0.0110235	0.0716861	0.116079	0.964223	0.0880939	0.116609	0.0349686	0.492041	0.26942	0.124189	4.13538	0.262928	11.9669	0.475841	1.68339	3.20485	0.0140327	0.111563	0.0750695	0.0150673	0.411821	0.170571	0.177913	0.0528653	0.0528821	0.880582	0.0988458	0.088141	5.33496	7.40144	2.20822	3.96367	6.65416
SM 13:2;2O/26:0	[M+H]+	MS2	C44H87N2O6P	771.645	771.638	10.1213	86.8	771.64532:102704 772.64867:71247 773.65203:17746	0	0.114039	0.121503	0.525831	0.32307	0.117946	0.719133	0.24366	0.0964622	0.432957	0.288627	0.219044	0.014733	0.168211	0.102698	0.177545	0.224417	0.655745	1.54901	0.96539	0.504296	0.535012	1.70449	0.113883	0.0144928	0.0151931	0.229147	0.754312	0.868113	0.679827	0.556188	0.190653	0.225555	0.563475
SM 14:2;2O/19:0	[M+H]+	MS2	C38H75N2O6P	687.542	687.544	2.57438	99.2	687.54181:10846 688.54516:6830 689.54852:1982	0	0.0131953	0.0685612	0.0499096	0.13785	0.0521482	0.0974048	0.0255126	0.0722437	0.125598	0.0381224	0.0278259	0.0583115	0.0794812	0.0799667	0.120162	0.0451634	0.173673	0.159192	0.119782	0.1599	0.204738	0.128987	0.111182	0.0781639	0.07841	0.118293	0.116251	0.0871107	0.00604685	0.189414	0.107462	0.0836203	0.20773
SM 15:1;2O/22:0	[M+H]+	MS2	C42H85N2O6P	745.624	745.622	2.61527	99	745.62378:154938 746.62713:101457 747.63049:31443	0	0.0781159	0.363551	0.358759	2.65908	0.411654	0.409485	0.197157	1.59091	0.879455	0.185373	2.2585	0.830961	6.26058	1.31795	3.62321	2.13024	0.337094	0.687527	0.0948056	0.273857	1.45012	1.14797	0.465306	0.142937	0.191521	1.94707	0.341523	0.960361	1.48649	3.48323	1.64189	2.63133	2.1428
SM 16:0;2O/30:4	[M+H]+	MS2	C51H97N2O6P	865.725	865.716	10.7195	82.5	865.72498:78642 866.72833:61317 867.73169:18771	0	0.805068	1.28241	0.726603	0.986819	1.02165	0.953301	0.469319	0.357836	0.744957	0.589608	0.506077	0.499992	0.86813	0.744709	0.889187	0.688259	1.25926	1.05165	0.475652	1.17593	1.33526	0.862298	0.669051	0.47058	0.349361	0.82286	0.805396	0.886905	0.459406	1.02165	0.536544	0.344769	0.342511
SM 16:1;2O/24:0	[M+H]+	MS2	C45H91N2O6P	787.671	787.669	2.24714	100	787.6709:627146 788.67425:533765 789.67761:158698	43.04142:79 45.03746:427 56.04932:278 59.06124:345 60.08118:1601 60.13114:98 62.96055:62 70.06841:69 71.07282:437 80.97562:112 81.06705:93 86.09644:8355 86.17789:259 86.22768:98 86.28837:84 87.09827:112 98.98633:507 104.10604:1909 104.16972:108 105.1106:64 124.99915:3642 125.08173:140 125.14544:61 125.99913:164 166.06458:373 168.06071:71 182.65646:58 182.7244:87 183.07832:56 183.11977:64 183.4216…	6.28991	16.7376	13.5828	9.04193	8.20093	16.9623	6.2664	19.3216	23.8477	17.4344	17.5578	7.70596	15.1914	17.5794	12.7935	10.2086	15.3926	21.8572	23.1201	16.8424	21.8807	17.437	13.6227	19.2712	15.1634	15.1213	22.3959	22.2757	10.5824	21.7076	14.2814	15.3979	25.349
SM 16:1;2O/24:1	[M+H]+	MS2	C45H89N2O6P	785.655	785.653	1.9347	100	785.65381:358629 786.65716:328063 787.66052:85198	45.03173:116 59.06088:742 60.08125:753 60.1202:79 71.07101:204 80.97378:149 86.09679:2465 86.158:125 86.1886:82 87.09886:106 98.98567:247 99.11083:75 104.10407:415 105.11125:57 113.05509:57 124.99615:1095 125.106:77 146.9767:187 164.05925:60 166.05507:322 184.07198:78526 184.1873:4431 184.63242:80 184.66371:90 184.73442:164 184.78825:82 184.85365:94 184.94777:193 185.07385:3898 185.21921:75 185.2…	2.30579	8.61029	5.75446	5.76831	3.47977	11.8506	2.97789	9.88036	11.0977	7.69825	10.2484	3.98207	6.78377	9.04788	7.23034	4.94848	11.8269	14.0284	13.6083	10.2901	12.932	10.093	8.37214	11.0421	8.19587	9.71618	11.3795	10.0143	6.80066	11.0667	9.51193	9.89861	12.4436
SM 16:3;2O/8:0	[M+H]+	MS2	C29H55N2O6P	559.396	559.387	15.4991	84.3	559.39575:14719 560.3991:7921 561.40246:148046	0	0.163165	0.161138	0.181542	0.378025	0.198521	0.159273	0.162125	0.235055	0.216029	0.187052	0.158682	0.18097	0.185635	0.183262	0.178221	0.176345	0.133641	0.145943	0.139064	0.134396	0.141063	0.146145	0.167335	0.134502	0.139769	0.137104	0.129629	0.136202	0.0220709	0.141954	0.147838	0.14249	0.140712
SM 17:0;2O/28:1	[M+H]+	MS2	C50H101N2O6P	857.753	857.747	7.54302	90.5	857.75348:74684 858.75683:52559 859.76019:15343	0	0.328802	0.411179	0.489333	0.482075	0.377862	0.296255	0.16638	0.0930689	0.552625	0.400838	0.168833	0.348534	0.392228	0.179252	0.648171	0.617324	0.748129	0.723212	0.0954889	0.298812	0.492406	0.907243	0.226504	0.115263	0.0725577	0.542343	0.615099	0.746417	0.490869	0.605967	0.412283	0.144789	0.321568
SM 17:0;2O/32:4	[M+H]+	MS2	C54H103N2O6P	907.771	907.763	9.27555	85	907.77112:241727 908.77447:164917 909.77783:49922	0	3.90443	2.77485	2.16795	3.27301	2.11303	1.38454	3.47344	1.43658	1.41857	1.14143	1.66652	2.07189	3.0076	1.86601	1.08773	0.265974	2.64993	2.57645	2.04403	4.07097	2.41379	2.35499	2.03908	2.4306	2.82687	2.25177	1.54478	1.4188	4.52959	2.00537	1.43234	1.80705	0.510113
SM 17:0;2O/32:5	[M+H]+	MS2	C54H101N2O6P	905.757	905.747	10.6431	81.4	905.75665:201583 906.76:127981 907.76336:38129	0	2.87139	2.35197	1.69531	2.28076	1.74786	1.08699	2.62473	0.990544	0.0840296	0.911445	0.9689	1.35052	2.05377	1.12582	0.525717	0.691208	2.32409	2.26885	1.86357	3.1881	0.287118	1.75886	1.74627	2.04242	2.22534	1.44128	1.0172	0.983434	2.90383	1.04041	0.86105	1.09473	0.313978
SM 17:1;2O/22:0	[M+H]+	MS2	C44H89N2O6P	773.653	773.653	0.245588	100	773.6521:103965 774.65545:97804 775.65881:27329	59.06146:287 59.09221:53 60.08094:602 71.07365:113 85.10968:71 86.09527:1981 86.16895:68 87.10326:65 104.1063:824 124.99937:393 166.0629:81 183.2579:51 184.07179:49431 184.18787:2383 184.43488:78 184.49225:128 184.5271:83 184.57294:77 184.64708:77 184.77104:85 184.86461:78 184.94461:51 184.98216:55 185.07802:2311 185.15692:188 185.26862:94 185.33621:76 185.37546:62 185.41296:85 185.56093:83 185.6…	0.339483	2.33729	1.46949	1.09069	1.02055	4.00435	0.836243	2.79205	3.49886	1.41131	1.16245	1.25423	2.07454	2.67051	1.77021	0.656057	3.73195	4.04848	5.56571	3.94696	5.55565	3.14669	2.21593	2.60454	2.25268	2.88814	3.76667	3.66444	2.26625	4.93151	3.86245	2.81615	7.31872
SM 17:1;2O/24:3	[M+H]+	MS2	C46H87N2O6P	795.634	795.638	4.29844	100	795.63361:17710 796.63696:16163 797.64032:7944	59.06008:955 86.09499:378 97.09482:77 110.09565:65 124.99526:165 146.97723:68 149.01863:127 167.03049:150 184.07121:8978 184.24252:153 184.32607:81 184.42458:97 184.48872:79 184.5593:70 184.7054:74 184.85051:55 250.24295:68 311.29648:51 507.38705:61 523.47937:67 591.599:67 612.56964:1022 613.5567:303 613.6048:217 613.7027:70 614.58252:118 736.5647:1209 737.56476:476 738.55963:115 795.62408:452	0.0632462	0.280253	0.197812	0.155894	0.140247	0.436297	0.120765	0.316125	0.385028	0.188214	0.680757	0.167033	0.38246	0.303417	0.631229	0.102679	0.4198	0.456455	0.562864	0.447399	0.5758	0.381208	0.273534	0.322444	0.273627	0.352053	0.412841	0.412835	0.323721	0.983314	0.538495	0.378069	1.04218
SM 17:3;2O/17:1	[M+H]+	MS2	C39H73N2O6P	697.523	697.528	6.37967	95.3	697.52344:80229 698.52679:40902 699.53015:10554	0	0.135219	0.510102	0.434502	0.743181	0.278425	0.60685	0.163504	0.492438	0.809507	0.263693	0.268865	0.340041	0.577095	0.402609	0.660307	0.312041	0.891576	0.788496	0.650477	1.02568	1.05021	0.836804	0.597305	0.427782	0.444848	0.825321	0.823028	0.68226	0.601384	1.32372	1.00724	0.824134	1.55493
SM 18:0;2O/30:4	[M+H]+	MS2	C53H101N2O6P	893.754	893.747	7.98884	88.7	893.75415:63935 894.7575:44898 895.76086:14765	0	0.702657	0.916132	0.488871	0.666831	0.815637	0.638601	0.389871	0.233274	0.539872	0.321478	0.366599	0.369818	0.665403	0.601995	0.715143	0.476207	1.02377	0.977915	0.300254	0.977822	1.11397	0.678917	0.443099	0.373605	0.324325	0.62486	0.520177	0.507659	0.42986	0.688005	0.494404	0.373893	0.140221
SM 18:0;2O/32:5	[M+H]+	MS2	C55H103N2O6P	919.771	919.763	9.35024	84.5	919.7713:425124 920.77465:346806 921.77801:115704	0	0.0398841	0.00864663	0.00808471	0.516593	0.0231719	0.0587223	0.0274274	0.0494759	0.1777	0.00917766	8.19231	0.0407854	1.68185	0.101362	5.28975	0.280425	0.0181525	0.0404843	0.00897507	0.088455	0.119107	0.20437	0.0138283	0.0134341	0.0250072	0.180263	0.00803559	0.285837	0.83767	5.89458	1.05557	0.381269	1.35991
SM 18:0;2O/34:5	[M+H]+	MS2	C57H107N2O6P	947.803	947.794	9.27417	84	947.8028:651035 948.80615:354710 949.80951:120035	0	0.00758871	0.0315655	0.0111438	1.06574	0.0570036	0.00927825	0.0233619	0.176971	0.246961	0.0122176	12.5457	0.0183779	6.74412	0.0488831	6.81095	8.55986	0.0213269	0.0536168	0.243939	0.00972403	0.119788	0.0374741	0.011822	0.0181424	0.00644985	0.675921	0.0628456	0.17846	4.13059	11.5937	2.41547	1.49942	2.03972
SM 18:0;2O/36:6	[M+H]+	MS2	C59H109N2O6P	973.819	973.81	9.77604	81.8	973.81909:937434 974.82244:865024 975.8258:297319	0	0.038796	0.0243614	0.0182615	0.368824	0.00689082	0.0157891	0.012143	0.0608115	0.0946427	0.0127229	18.0647	0.0188285	9.25964	0.0247128	11.4358	7.75168	0.0126118	0.0362254	0.420465	0.013358	0.0446842	0.0422702	0.00691656	0.0105207	0.01199	0.263126	0.0068825	0.0654215	4.26764	9.3332	4.12543	2.03973	1.11043
SM 18:1;2O/15:0	[M+H]+	MS2	C38H77N2O6P	689.56	689.559	0.623587	97.4	689.55713:104976 690.56048:61619 691.56384:18217	59.05844:566 60.08194:201 86.09409:1006 98.98291:93 104.10229:172 104.12785:70 125.00159:415 166.07004:63 184.07187:19122 184.18581:802 184.23157:279 184.28189:164 184.33871:159 184.42378:153 184.48354:122 184.53627:139 184.78056:74 185.07196:675 185.16589:128 185.1891:90 185.24225:74 185.45297:56 186.07437:248 264.26584:52 490.465:62	0.698262	2.42511	1.87769	2.76135	1.48826	4.44808	0.726424	3.26824	4.06374	1.6844	1.65308	1.97987	2.18592	3.34823	6.91062	2.02528	3.50156	2.89241	4.28579	3.16992	5.24997	2.4614	2.46635	2.13884	2.89659	3.89352	4.69966	3.94611	1.87207	6.72189	0.148113	4.25736	13.7494
SM 18:1;2O/16:0	[M+H]+	MS2	C39H79N2O6P	703.58	703.575	7.46189	100	703.57849:2335433 704.58184:1615822 705.5852:485554	44.04773:177 45.03159:534 56.04898:270 58.06436:57 60.08033:3954 60.14917:126 60.20112:51 61.08009:50 70.05647:109 71.07339:553 72.07188:72 80.97414:103 86.09628:15851 86.17442:651 86.20564:233 86.26183:147 86.29617:139 86.32076:108 86.35757:106 86.42692:104 86.46293:61 86.50199:82 86.58257:59 86.7522:58 87.0993:1068 98.98345:1477 100.98852:63 104.10682:2749 104.19027:84 104.23065:58 105.11002:31…	93.1143	97.7629	97.0114	125.389	93.3575	112.108	54.2984	121.818	111.418	98.3714	121.249	101.525	102.882	128.394	148.434	134.645	87.3847	83.2203	97.9405	84.364	96.3797	93.3531	95.1317	90.5789	102.909	102.462	113.656	106.131	75.3845	124.163	130.091	128.902	125.825
SM 18:1;2O/18:0	[M+H]+	MS2	C41H83N2O6P	731.608	731.606	2.33732	100	731.60565:332178 732.609:182627 733.61236:43570	56.04539:94 60.08139:917 61.08737:130 71.0758:135 86.09654:3249 86.18063:134 87.09911:178 98.98254:240 104.10432:393 124.99827:1434 125.07642:52 166.06175:68 184.07277:73251 184.18753:3894 184.6104:246 184.74158:92 184.84634:198 184.8868:59 184.92722:66 184.9874:87 185.07646:2549 185.21431:118 185.28902:90 185.35425:74 185.46365:75 185.52278:68 185.70566:62 186.078:166 186.52838:77 187.14734:56 1…	5.6166	9.5036	6.48119	11.3633	7.22138	13.9661	1.85728	13.8913	12.1777	9.5267	7.76314	5.25875	8.73047	18.114	27.6538	11.2219	12.174	6.30405	13.6961	5.42239	10.1792	11.4475	6.85898	6.26114	5.45285	7.68739	11.6535	11.455	3.1627	15.3157	15.2762	15.1217	14.5783
SM 18:1;2O/20:0	[M+H]+	MS2	C43H87N2O6P	759.639	759.638	1.36907	100	759.63641:339314 760.63976:301357 761.64312:78809	58.06504:74 59.05695:76 60.05274:69 60.08188:1243 60.13154:57 61.08138:84 62.95589:87 71.07284:428 80.97448:139 86.0964:5305 86.17645:212 86.20893:73 86.28611:54 87.09866:421 88.10279:82 98.98203:790 104.10414:1721 104.19713:76 105.10298:95 124.99776:2345 125.09772:85 126.00655:78 166.05862:269 182.37842:56 182.73035:96 183.25023:58 183.84535:60 183.96867:86 184.07298:151501 184.18684:10357 184.8…	3.13502	10.0357	5.92863	5.2471	4.75786	12.0919	3.01105	11.5854	11.4079	7.35642	6.65519	4.00233	9.02895	10.4899	11.4822	5.19573	10.9333	11.9154	14.8872	11.0616	14.002	11.7351	6.92441	8.06498	6.98933	8.61986	13.3783	12.6142	5.8737	15.1713	11.7813	13.7857	17.0464
SM 18:1;2O/23:0	[M+H]+	MS2	C46H93N2O6P	801.685	801.684	0.985425	100	801.6839:263025 802.68725:245148 803.69061:65641	45.02891:100 59.05967:211 60.08173:496 69.06452:55 71.07237:345 80.97834:115 86.09678:3163 86.17645:125 87.09762:221 98.98342:229 104.10558:928 104.17451:55 124.99625:1175 166.05838:141 182.71577:60 183.30328:76 183.75221:56 183.91451:57 184.00787:67 184.07265:101623 184.79671:99 184.8884:118 184.93175:76 184.98822:110 185.07532:5768 185.18939:306 185.25604:135 185.30592:112 185.34068:85 185.3797…	1.47536	7.37759	5.10356	3.74381	2.95401	9.58683	2.48501	8.7069	12.2545	5.61947	5.66128	3.76702	5.81598	8.62424	4.82097	2.78446	6.85787	8.253	14.3079	6.57338	11.0429	7.34335	5.5674	7.47582	6.80571	6.16481	11.7945	11.1872	4.46449	11.2678	7.10676	5.47408	15.0602
SM 18:1;2O/24:0	[M+H]+	MS2	C47H95N2O6P	815.701	815.7	1.05431	100	815.69916:359469 816.70251:362067 817.70587:101570	44.05022:57 45.03587:263 46.0434:64 55.05857:111 59.06202:382 59.24721:52 60.08044:1061 71.07067:237 80.97161:233 86.09538:3396 86.17548:85 86.23458:52 87.09949:207 98.98409:451 104.1051:1276 124.99963:1953 166.05809:166 182.35309:59 183.8244:130 184.0724:127953 184.76622:103 184.82318:175 184.94574:185 184.99518:62 185.07564:7046 185.19644:382 185.24899:166 185.29836:117 185.37489:133 185.5713:7…	4.71744	11.2429	7.76297	6.51164	5.11548	10.4583	3.72367	14.9007	18.3118	11.7051	13.6036	5.4991	9.0162	16.7814	8.91783	8.36916	7.63265	13.6758	13.2536	9.052	12.4983	9.26286	6.96699	10.4836	9.75205	8.07695	16.41	15.7647	5.99988	12.5324	8.8978	9.54411	19.8091
SM 18:2;2O/16:0	[M+H]+	MS2	C39H77N2O6P	701.561	701.559	2.26638	97.6	701.55853:300322 702.56188:175200 703.56524:41040	60.08353:316 62.95736:95 86.09465:837 86.13963:65 87.09937:116 104.10508:85 124.99854:613 166.08575:119 166.11765:59 184.07222:25847 184.18678:990 184.23831:441 184.35161:233 184.41586:201 184.45634:225 184.60776:163 184.64844:117 184.77298:86 184.8217:63 184.93611:120 184.98541:55 185.07642:1825 185.16031:153 185.25682:63 185.7356:50 186.07565:203 186.21448:66 262.24649:54 281.06824:71	2.90089	6.39821	4.40441	10.4528	3.97648	11.147	1.8658	7.76317	14.8263	5.33924	6.99736	5.13231	4.75748	7.66136	21.1568	9.73338	11.1587	10.8483	11.3766	8.13552	11.849	8.4532	6.31903	6.99688	7.66804	9.45073	11.3614	8.69208	4.08586	13.221	14.8486	14.1611	26.2234
SM 18:2;2O/18:0	[M+H]+	MS2	C41H81N2O6P	729.59	729.591	0.849792	97.7	729.5899:182287 730.59325:97087 731.59661:26560	59.05704:339 60.07986:350 71.07608:92 86.09563:1255 86.17077:56 98.97911:55 104.10108:124 105.0639:64 124.99705:459 125.04712:59 125.99713:76 184.0723:25737 184.18758:1023 184.23367:407 184.31064:289 184.41071:202 184.52614:161 184.60106:124 184.65724:120 184.77756:87 184.84895:59 184.91039:69 184.94804:100 185.07758:955 185.53465:69 185.64949:56 185.69739:76 186.07492:132 237.06361:62 262.26791:…	1.98123	4.59614	2.78759	6.12904	3.32787	9.29089	1.04579	6.81317	7.77369	5.12935	5.5151	2.72448	3.89094	7.80584	14.7066	5.51398	9.25685	4.84459	9.05238	3.53924	6.87515	7.85698	4.6164	4.45704	3.45996	5.46103	6.72629	6.40514	1.96128	9.81244	9.59863	8.92044	9.6107
SM 18:2;2O/24:3	[M+H]+	MS2	C47H87N2O6P	807.635	807.638	3.09545	100	807.6333:22400 808.63665:15826 809.64001:7599	59.05854:509 60.08326:121 71.06685:94 86.09682:1153 98.98155:126 104.10208:240 104.12717:64 124.9971:659 146.97766:1056 184.07184:31344 184.23985:522 184.36459:230 184.42014:283 184.45699:213 184.59929:160 184.70496:153 184.77539:161 184.85352:95 184.92738:111 184.97896:70 185.08177:150 185.22568:78 185.28459:50 185.52547:66 262.25052:87 264.26559:84 273.41214:58 284.27081:60 603.59583:64 605.548…	0.189541	0.340039	0.410774	0.317592	0.276533	0.634258	0.286327	0.474079	0.485376	0.44577	0.517825	0.321665	0.468057	0.497382	0.291716	0.268314	0.67298	0.791612	0.635845	0.511459	0.65733	0.600527	0.511359	0.688163	0.475818	0.550459	0.51449	0.523088	0.510762	0.483733	0.360367	0.403255	0.393154
SM 19:0;2O/16:4	[M+H]+	MS2	C40H75N2O6P	711.54	711.544	5.66374	96.1	711.53955:45064 712.5429:22163 713.54626:5782	0	0.103923	0.334465	0.271342	0.564802	0.215944	0.442709	0.111508	0.326476	0.434988	0.193009	0.169502	0.239009	0.351327	0.351594	0.552593	0.198472	0.44418	0.35503	0.42364	0.459057	0.597982	0.395554	0.43712	0.26573	0.306111	0.444191	0.48959	0.377154	0.386132	0.842029	0.693899	0.454913	0.873398
SM 20:0;2O/26:2	[M+H]+	MS2	C51H101N2O6P	869.754	869.747	7.93334	89.4	869.75391:53869 870.75726:35488 871.76062:10753	0	0.38489	0.489161	0.345685	0.311566	0.486574	0.335255	0.117744	0.0955841	0.494569	0.209678	0.123152	0.268163	0.337327	0.26758	0.475962	0.472471	0.673727	0.737197	0.12467	0.310306	0.67248	0.691802	0.229824	0.138397	0.0917641	0.363048	0.634796	0.394522	0.207939	0.490237	0.309895	0.150121	0.186062
SM 20:1;2O/21:2	[M+H]+	MS2	C46H89N2O6P	797.662	797.653	11.095	83.8	797.66193:124162 798.66528:79494 799.66864:21374	0	0.270317	1.19755	0.919531	0.366076	0.626823	0.362967	0.37048	0.0366145	0.79846	0.346558	0.26831	0.114253	0.727372	0.150489	0.444876	0.73042	1.07233	2.05351	0.315508	1.00986	0.967075	2.02039	0.238551	0.128977	0.124529	0.872789	1.04046	1.06574	0.262264	0.612869	0.546215	0.138496	0.995809
SM 20:1;2O/32:5	[M+H]+	MS2	C57H105N2O6P	945.788	945.778	10.0658	81.8	945.78784:1269936 946.79119:1066680 947.79455:375386	0	0.0110345	0.124416	0.114564	4.20015	0.176306	0.36093	0.013234	0.332657	0.845597	0.0508587	24.4722	0.318556	7.10053	0.646896	15.5419	7.02752	0.0264722	0.134367	0.107905	0.143861	0.891025	0.229938	0.0627896	0.00983421	0.0898345	0.899898	0.0574266	0.843854	2.96617	13.0176	0.8152	1.30206	1.92884
SM 20:1;2O/34:6	[M+H]+	MS2	C59H107N2O6P	971.802	971.794	8.5409	85.4	971.80231:191073 972.80566:180945 973.80902:88391	0	0.013215	0.0306681	0.0256808	1.27146	0.0613127	0.121614	0.0160069	0.127443	0.240078	0.0141714	1.20225	0.297333	1.1434	0.230536	1.27939	3.72905	0.0107048	0.0270028	0.170357	0.0258555	0.345505	0.0246642	0.0120034	0.0191676	0.0645264	0.383436	0.0204125	0.26904	2.03038	0.859033	0.711119	0.678561	0.821427
SM 22:1;2O/18:5	[M+H]+	MS2	C45H81N2O6P	777.599	777.591	10.5068	85.8	777.59869:38251 778.60204:9818 779.6054:1673	0	0.572398	0.648512	0.597838	0.787541	0.564893	0.388988	0.624293	0.375435	0.108471	0.370133	0.352639	0.469401	0.667881	0.39825	0.306963	0.326872	0.612492	0.513863	0.423635	0.583843	0.454707	0.627478	0.728205	0.463436	0.40067	0.481372	0.404963	0.131958	0.905809	0.507567	0.37675	0.393335	0.225286
SM 22:3;2O/32:5	[M+H]+	MS2	C59H105N2O6P	969.787	969.778	9.00206	84.2	969.78705:319717 970.7904:287235 971.79376:124108	0	0.00552875	0.0110123	0.0186346	0.552289	0.01775	0.0786474	0.0116284	0.0477416	0.154009	0.01894	6.16108	0.103597	0.85716	0.151829	0.752308	1.13938	0.00479668	0.0107229	0.0133963	0.00714514	0.149611	0.00690852	0.00500007	0.00901539	0.0237598	0.207808	0.0202151	0.162138	0.677677	1.62024	0.546664	0.0671299	0.549329
SM 24:0;2O/17:2	[M+H]+	MS2	C46H91N2O6P	799.677	799.669	10.3043	85.6	799.67706:100902 800.68041:69607 801.68377:17812	0	0.340602	1.03576	1.0395	0.605259	0.65238	0.377943	0.500279	0.107373	0.634425	0.532258	0.281184	0.211538	0.578861	0.161972	0.259756	0.767234	1.15342	1.66881	0.482426	0.761248	0.809075	1.85022	0.37487	0.185688	0.155922	0.826924	1.18481	0.920568	0.45232	0.835245	0.450439	0.150897	1.13115
SM 24:0;2O/19:3	[M+H]+	MS2	C48H93N2O6P	825.675	825.684	11.3118	82.3	825.67505:48285 826.6784:31164 827.68176:10983	0	1.2043	3.24523	2.84375	1.96688	1.39147	1.5582	0.99988	0.605819	1.9406	1.27564	1.11334	0.825804	1.88888	1.04653	1.12559	0.962113	3.25356	2.93492	1.75363	2.78581	2.51843	3.38885	1.87499	0.822414	0.883946	1.85659	2.37403	1.66043	1.62908	2.22706	1.17907	0.984681	1.8011
SM 24:0;2O/21:4	[M+H]+	MS2	C50H95N2O6P	851.71	851.7	11.2598	81.6	851.70966:243000 852.71301:171669 853.71637:46255	0	3.0993	3.76356	3.35451	3.59432	2.86972	2.34004	2.03849	1.50733	2.33071	2.11381	1.84717	1.94014	3.01529	2.08563	1.48514	1.67757	3.89105	3.29323	2.21949	3.64783	2.89329	3.56699	3.39	2.06298	1.67633	2.5332	2.30191	2.02509	3.11035	2.79253	1.32078	1.36244	1.31659
SM 25:0;2O/19:3	[M+H]+	MS2	C49H95N2O6P	839.709	839.7	10.2537	84.5	839.70868:42267 840.71203:26780 841.71539:7944	0	0.29759	0.653586	0.462463	0.35932	0.348714	0.349727	0.165392	0.128469	0.330158	0.233779	0.171292	0.197747	0.360483	0.229709	0.34668	0.307087	0.676809	0.579157	0.22633	0.3935	0.573274	0.52452	0.335341	0.15527	0.135273	0.406588	0.521746	0.454566	0.229316	0.54371	0.220143	0.144139	0.329626
SM 25:0;2O/20:5	[M+H]+	MS2	C50H93N2O6P	849.694	849.684	11.5572	80.8	849.69421:124854 850.69756:84886 851.70092:22285	0	0.827839	1.8927	1.12833	0.969989	1.02504	1.44211	0.735266	0.318616	1.39303	0.789813	0.732298	0.389491	1.3862	0.698285	0.872517	0.668986	1.84504	2.06495	0.751827	2.52848	1.92498	1.7187	0.735364	0.53367	0.480444	1.55963	1.10467	1.54988	0.664579	0.857496	0.595891	0.360264	0.579172
SM 25:2;2O/20:0	[M+H]+	MS2	C50H99N2O6P	855.74	855.731	9.78111	85.2	855.73975:83189 856.7431:60013 857.74646:16153	0	0.84073	1.1089	1.37824	1.43363	0.568219	0.708333	0.650467	0.672275	0.771793	1.08178	0.545789	1.03226	0.870939	0.550336	0.251995	0.347991	1.33206	1.05763	0.901549	0.569789	0.554253	1.35081	1.52604	0.702485	0.363711	0.855737	0.771784	0.782254	1.81193	0.925835	0.451188	0.336621	1.33223
SM 26:0;2O/18:5	[M+H]+	MS2	C49H91N2O6P	835.666	835.669	3.13521	98.3	835.6662:376141 836.66955:221898 837.67291:64363	0	5.01253	4.87654	4.01186	7.30139	4.02235	3.01923	2.66118	2.57016	2.58664	2.59316	2.14802	2.921	4.10518	3.03688	1.74979	2.74193	4.63647	3.05769	3.42319	3.95211	3.21845	4.23445	4.43794	2.39764	2.87622	3.11873	2.70734	2.1895	4.06485	2.72013	1.61925	1.97718	1.65034
SM 26:0;2O/20:3	[M+H]+	MS2	C51H99N2O6P	867.74	867.731	9.35773	85.9	867.7395:141841 868.74285:104007 869.74621:30107	0	1.26201	2.23731	1.27651	1.19602	1.52296	1.15732	0.4957	0.45594	1.14269	0.659033	0.51495	0.677641	1.20433	0.924449	1.17051	0.886357	2.27124	2.19901	0.657781	1.51916	2.21328	1.80001	0.977956	0.539931	0.482056	1.14074	1.46423	1.01409	0.722808	1.70424	1.02613	0.727985	0.513992
SM 26:2;2O/18:0	[M+H]+	MS2	C49H97N2O6P	841.721	841.716	6.66496	92.7	841.72131:65093 842.72466:43605 843.72802:13014	0	0.446032	0.697149	0.470744	0.47419	0.49242	0.47233	0.207298	0.144763	0.535375	0.341436	0.182271	0.29158	0.433885	0.31214	0.337367	0.48892	0.833996	0.763982	0.254056	0.384558	0.711962	0.773895	0.356581	0.18344	0.128131	0.537325	0.811725	0.586139	0.270395	0.71346	0.44946	0.163112	0.436625
SM 27:0;2O/15:4	[M+H]+	MS2	C47H89N2O6P	809.65	809.653	3.2483	98.3	809.65045:224340 810.6538:192844 811.65716:70216	0	0.772949	1.87037	1.56278	1.26089	1.11051	1.36542	1.10535	1.11569	1.76569	1.48172	1.14304	0.998341	1.83801	1.10255	0.484978	0.593688	2.03882	2.98595	1.72278	2.54469	2.35665	2.56969	1.94976	2.11277	1.18403	1.57307	1.58421	1.77714	2.32636	1.93124	0.809625	0.888562	1.01548
SM 27:1;2O/15:2	[M+H]+	MS2	C47H91N2O6P	811.671	811.669	2.34086	100	811.66736:595487 812.67071:584670 813.67407:176262	43.0401:114 45.0309:73 56.04872:78 59.05816:129 60.08006:1954 60.15086:89 62.96585:60 69.9408:56 71.07209:303 72.07188:83 75.05248:81 80.9742:143 82.07865:78 86.09576:8612 86.17739:261 86.20584:153 86.2912:97 86.31499:52 86.38659:71 86.4674:59 86.51793:59 87.10174:647 98.9817:523 104.10762:1583 104.19569:82 105.04211:60 105.11671:57 124.9987:3334 125.18622:71 146.97874:732 166.06087:310 182.2796:…	12.1513	18.9401	14.2036	24.1475	9.94309	22.3556	6.24625	19.7625	17.1056	14.584	17.4238	10.745	14.5819	23.3354	23.6258	19.5976	23.2171	15.0849	25.0037	16.0595	17.7146	15.1861	17.0136	12.6395	18.4847	18.2521	19.2682	13.177	11.3696	17.2583	17.6107	19.5603	20.4531
SM 27:2;2O/20:0	[M+H]+	MS2	C52H103N2O6P	883.771	883.763	9.73112	84.5	883.7713:211580 884.77465:137999 885.77801:39610	0	2.24011	2.57599	2.4242	2.27013	2.55248	1.84554	0.910708	0.621862	2.66583	1.23318	0.915025	1.97647	2.41999	1.69582	1.73538	2.11973	3.38794	3.46072	0.624271	1.89751	2.41797	3.81625	1.4686	1.10238	0.654629	2.33051	2.61952	1.94585	2.45541	3.42439	1.99789	1.26969	0.842762
SM 28:0;2O/15:4	[M+H]+	MS2	C48H91N2O6P	823.677	823.669	10.1619	85.2	823.67719:159788 824.68054:111421 825.6839:28557	0	0.521843	1.99773	1.43697	0.570973	0.749774	0.836786	0.583722	0.157339	1.41004	0.591908	0.561181	0.215168	0.891591	0.338086	0.843698	0.76985	1.76818	2.64274	0.570624	2.29235	1.75066	2.56371	0.53849	0.272346	0.2885	1.30589	1.31642	1.30061	0.434484	0.936176	0.641288	0.307811	0.812363
SM 28:0;2O/16:4	[M+2H]2+	MS2	C49H93N2O6P	837.681	837.684	3.64099	97.7	837.68134:257684 838.68469:193066 839.68805:55135	0	1.07038	2.52974	1.83326	2.15452	1.24229	1.68394	0.924696	2.12777	2.74508	1.91836	1.40364	1.12658	2.01496	2.47172	0.705668	1.0351	1.82851	2.86233	2.2899	2.31219	2.49018	2.54211	2.08281	2.10812	1.65015	1.60845	2.49742	2.1984	1.98383	2.2665	1.01935	1.28139	1.74419
SM 28:0;2O/20:5	[M+H]+	MS2	C53H99N2O6P	891.74	891.731	9.45352	85	891.73981:28002 892.74316:20622 893.74652:8083	0	0.314804	0.460562	0.244975	0.338046	0.307084	0.24651	0.224337	0.123193	0.210744	0.157263	0.17869	0.163949	0.314704	0.23767	0.236733	0.170298	0.445702	0.390675	0.198667	0.585104	0.479888	0.269911	0.192572	0.21094	0.200873	0.328103	0.218523	0.285082	0.231564	0.26156	0.175958	0.165071	0.080653
SM 28:1;2O/22:6	[M+H]+	MS2	C55H99N2O6P	915.735	915.731	3.80024	97.1	915.73486:27750 916.73821:17821 917.74157:12398	0	0.0166881	0.0895921	0.00727742	0.0262527	0.00523965	0.00813422	0.00624278	0.0127594	0.0141573	0.00379464	0.534747	0.0115888	0.139235	0.00672452	0.332457	0.239597	0.103199	0.164826	0.00931035	0.0239962	0.0188449	0.0128727	0.0100959	0.0168307	0.0172425	0.0569019	0.00591544	0.00759046	0.0522536	0.269185	0.115165	0.0407462	0.209338
SM 29:3;2O/19:0	[M+H]+	MS2	C53H103N2O6P	895.771	895.763	9.19886	85.6	895.77094:74611 896.77429:52216 897.77765:16158	0	0.719857	0.98639	0.53525	0.55338	0.984489	0.523879	0.2954	0.204725	0.574462	0.246528	0.285605	0.377719	0.668975	0.552714	1.05158	0.570412	1.16716	1.23398	0.233343	0.525596	1.42991	0.963924	0.472504	0.31686	0.306938	0.63637	0.806256	0.437661	0.426407	0.913357	0.806331	0.508667	0.13859
SM 30:1;2O/22:6	[M+H]+	MS2	C57H103N2O6P	943.768	943.763	5.81714	93	943.76819:79388 944.77154:60087 945.7749:51973	0	0.0186371	0.0232726	0.0120379	1.54819	0.00935108	0.235761	0.00931766	0.193825	0.560375	0.0104173	6.49554	0.203576	1.36593	0.47886	0.251576	1.54936	0.00544886	0.0985793	0.0247242	0.0317565	0.468566	0.118333	0.0196439	0.0501098	0.0699187	0.531229	0.0586477	0.569514	0.534632	2.22257	0.62974	0.286174	0.76664
SM 30:2;2O/22:6	[M+H]+	MS2	C57H101N2O6P	941.75	941.747	3.4298	97.4	941.75024:41523 942.75359:31213 943.75695:21109	0	0.151472	0.00549837	0.00793739	0.0858648	0.121786	0.00567126	0.00337632	0.00508678	0.0140082	0.0062763	0.800165	0.0896754	0.148912	0.0974482	0.399247	0.251573	0.00436219	0.0539814	0.0143367	0.0115256	0.0314317	0.0110737	0.00949265	0.0149741	0.0151306	0.0701424	0.00592084	0.10926	0.0513246	0.393574	0.177868	0.0674521	0.239957

[truncated: 8 more sheets: Suppl Fig. 1, Suppl Fig. 2, Suppl Fig. 3, Suppl Fig. 4, Suppl Fig. 5, Suppl Fig. 6, Suppl Fig 7, Suppl Fig. 8 ]
